# Supplementary material for: Telerehabilitation of acute musculoskeletal multi-disorders: prospective, single-arm, interventional study
Source: BMC Musculoskelet Disord. 2022 Jan 4;23:29. doi: 10.1186/s12891-021-04891-5 (PMC8728982; doi:10.1186/s12891-021-04891-5)
Supplement: Supplementary file 1 — Additional file 1. Acute dataset. [file 12891_2021_4891_MOESM1_ESM.xlsx]

## Sheet: SH-SA-MSK-US-01_Acute_dataset_J
ID	Age	Gender	BodyMassIndex	EducationLevelName	EmploymentStatusName	OccupationName	Therapy_Name	WeeksExperiencingPain	Consent_IRB	Affected_side	Dropout_reason	Dropouts_bin	Exclusion_reason	Clinical_Exclusions_bin	exercise_days_per_week_baseline	exercise_days_per_week_4w	exercise_days_per_week_8w	exercise_days_per_week_12w	medication_binary_OVC_baseline	medication_times_per_week_OVC_baseline	medication_binary_4w	medication_times_per_week_4w	medication_binary_8w	medication_times_per_week_8w	medication_binary_12w	medication_times_per_week_12w	pain_level_baseline	pain_level_4w	pain_level_8w	pain_level_12w	surgery_intent_baseline	surgery_intent_4w	surgery_intent_8w	surgery_intent_12w	fabq_pa_baseline	fabq_pa_4w	fabq_pa_8w	fabq_pa_12w	gad_7_baseline	gad_7_4w	gad_7_8w	gad_7_12w	phq_9_baseline	phq_9_4w	phq_9_8w	phq_9_12w	wpai_overall_work_impairment_calculated_baseline	wpai_work_impairment_calculated_baseline	wpai_work_time_missed_calculated_baseline
1	48	Male	30.84	Four year college degree/bachelor‚Äôs degree	Employed full-time	White Collar	ankle	under_4_weeks	1	right		0		0	2	2	3	#NULL!	2	0	2	0	#NULL!	#NULL!	#NULL!	#NULL!	4	1	1	#NULL!	0	0	0	#NULL!	14	12	6	#NULL!	3	0	1	#NULL!	3	0	0	#NULL!	10	10	0
2	49	Female	35.94	Some college (some community college, associate‚Äôs degree)	Employed full-time	White Collar	low_back	4-12_weeks	1	Not Applicable		0		0	1	#NULL!	#NULL!	#NULL!	2	0	#NULL!	#NULL!	2	0	#NULL!	#NULL!	4	#NULL!	#NULL!	#NULL!	0	#NULL!	#NULL!	#NULL!	2	#NULL!	#NULL!	#NULL!	0	#NULL!	#NULL!	#NULL!	0	#NULL!	#NULL!	#NULL!	100	10	100
3	32	Female	23.36	Four year college degree/bachelor‚Äôs degree	Employed full-time	White Collar	ankle	4-12_weeks	1	left		0		0	2	2	2	#NULL!	2	0	2	0	#NULL!	#NULL!	#NULL!	#NULL!	5	0	0	#NULL!	0	0	0	#NULL!	11	3	2	#NULL!	3	0	3	#NULL!	1	2	1	#NULL!	#NULL!	#NULL!	#NULL!
4	66	Female	29.41	Postgraduate or professional degree, including master‚Äôs, doctorate, medical or law degree	Employed full-time	White Collar	low_back	4-12_weeks	1	Not Applicable		0	Worsening_of_unrelated_clinical_conditon	1	1	2	#NULL!	#NULL!	1	7	1	3	2	0	#NULL!	#NULL!	5	2	#NULL!	#NULL!	10	30	#NULL!	#NULL!	11	4	#NULL!	#NULL!	3	3	#NULL!	#NULL!	6	2	#NULL!	#NULL!	#NULL!	#NULL!	#NULL!
5	64	Male	35.93	Postgraduate or professional degree, including master‚Äôs, doctorate, medical or law degree	Does not work	Other	knee	4-12_weeks	1	left		0		0	2	2	3	2	1	14	1	7	#NULL!	#NULL!	1	7	5	3	5	4	0	0	0	0	5	10	12	12	1	0	0	0	0	0	0	0	#NULL!	#NULL!	#NULL!
6	49	Male	23.99	Postgraduate or professional degree, including master‚Äôs, doctorate, medical or law degree	Employed full-time	White Collar	elbow	4-12_weeks	1	Not Applicable		0		0	2	1	#NULL!	#NULL!	2	0	2	0	#NULL!	#NULL!	#NULL!	#NULL!	4	3	#NULL!	#NULL!	0	0	#NULL!	#NULL!	14	9	#NULL!	#NULL!	0	1	#NULL!	#NULL!	4	7	#NULL!	#NULL!	20	20	0
7	60	Female	23.88	Four year college degree/bachelor‚Äôs degree	Employed full-time	Other	elbow	4-12_weeks	1	left		0		0	1	3	2	#NULL!	2	0	2	0	#NULL!	#NULL!	#NULL!	#NULL!	4	2	3	#NULL!	20	0	0	#NULL!	17	15	8	#NULL!	0	0	7	#NULL!	2	0	6	#NULL!	0	0	0
8	55	Female	28.4	Some college (some community college, associate‚Äôs degree)	Employed full-time	Other	elbow	4-12_weeks	1	right		0		0	2	2	1	2	1	3	1	3	2	0	2	0	7	2	2	1	10	10	20	0	14	15	0	2	8	6	6	3	2	7	5	0	0	0	0
9	49	Female	28.61	Four year college degree/bachelor‚Äôs degree	Employed full-time	White Collar	low_back	4-12_weeks	1	Not Applicable		0		0	3	3	3	3	1	2	1	3	#NULL!	#NULL!	#NULL!	#NULL!	4	4	1	1	0	0	0	0	7	0	0	0	2	1	0	0	1	0	0	0	0	0	0
10	43	Female	18.73	Postgraduate or professional degree, including master‚Äôs, doctorate, medical or law degree	Employed full-time	White Collar	hip	4-12_weeks	1	left		0		0	3	#NULL!	#NULL!	#NULL!	1	7	#NULL!	#NULL!	2	0	#NULL!	#NULL!	3	#NULL!	#NULL!	#NULL!	0	#NULL!	#NULL!	#NULL!	12	#NULL!	#NULL!	#NULL!	11	#NULL!	#NULL!	#NULL!	4	#NULL!	#NULL!	#NULL!	#NULL!	#NULL!	#NULL!
11	65	Female	28.28	Some college (some community college, associate‚Äôs degree)	Employed full-time	White Collar	shoulder	4-12_weeks	1	left		0		0	2	2	#NULL!	2	2	0	2	0	#NULL!	#NULL!	2	0	7	7	#NULL!	5	0	0	#NULL!	0	4	10	#NULL!	9	8	5	#NULL!	3	2	2	#NULL!	4	0	0	0
12	58	Female	35.29	Postgraduate or professional degree, including master‚Äôs, doctorate, medical or law degree	Employed full-time	Other	shoulder	under_4_weeks	1	right		0		0	3	#NULL!	3	1	1	3	#NULL!	#NULL!	#NULL!	#NULL!	2	0	3	#NULL!	1	1	10	#NULL!	0	0	10	#NULL!	1	0	0	#NULL!	3	0	1	#NULL!	0	0	0	0	0
13	65	Female	26.22	Some postgraduate or professional schooling, no postgraduate degree	Does not work	White Collar	shoulder	under_4_weeks	1	right		0		0	2	#NULL!	2	2	2	0	#NULL!	#NULL!	2	0	2	0	7	#NULL!	1	2	0	#NULL!	0	0	12	#NULL!	12	14	0	#NULL!	0	0	1	#NULL!	0	0	#NULL!	#NULL!	#NULL!
14	39	Female	27.28	Postgraduate or professional degree, including master‚Äôs, doctorate, medical or law degree	Employed full-time	White Collar	shoulder	4-12_weeks	1	both		0		0	1	1	2	3	1	1	1	2	2	0	2	0	3	3	3	0	0	0	0	0	9	6	1	0	0	3	0	0	0	0	0	0	0	0	0
15	43	Male	41.68	Some college (some community college, associate‚Äôs degree)	Employed full-time	White Collar	hip	under_4_weeks	1	both	dropout_low_compliance	1		0	2	#NULL!	#NULL!	#NULL!	2	0	#NULL!	#NULL!	#NULL!	#NULL!	#NULL!	#NULL!	7	#NULL!	#NULL!	#NULL!	0	#NULL!	#NULL!	#NULL!	17	#NULL!	#NULL!	#NULL!	0	#NULL!	#NULL!	#NULL!	0	#NULL!	#NULL!	#NULL!	0	0	0
16	57	Female	24.66	Four year college degree/bachelor‚Äôs degree	Employed full-time	Other	knee	under_4_weeks	1	right		0		0	3	3	3	#NULL!	2	0	1	1	1	15	#NULL!	#NULL!	5	3	1	#NULL!	0	0	0	#NULL!	14	13	8	#NULL!	0	0	0	#NULL!	0	0	0	#NULL!	0	0	0
17	74	Male	22.46	Four year college degree/bachelor‚Äôs degree	Employed full-time	White Collar	shoulder	under_4_weeks	1	right		0		0	3	3	3	#NULL!	2	0	1	7	#NULL!	#NULL!	#NULL!	#NULL!	2	1	2	#NULL!	0	0	0	#NULL!	18	15	17	#NULL!	0	0	0	#NULL!	0	2	2	#NULL!	0	0	0
18	51	Female	19.12	Four year college degree/bachelor‚Äôs degree	Does not work	Other	ankle	under_4_weeks	1	right		0		0	3	3	3	#NULL!	2	0	2	0	1	2	#NULL!	#NULL!	4	1	1	#NULL!	10	10	10	#NULL!	14	16	7	#NULL!	16	3	0	#NULL!	4	0	0	#NULL!	#NULL!	#NULL!	#NULL!
19	59	Female	29.82	Four year college degree/bachelor‚Äôs degree	Employed full-time	White Collar	low_back	4-12_weeks	1	Not Applicable		0		0	1	1	1	1	2	0	2	0	#NULL!	#NULL!	#NULL!	#NULL!	4	1	1	1	0	0	0	0	3	12	4	2	0	0	0	0	1	0	0	0	#NULL!	#NULL!	#NULL!
20	54	Female	33.27	Postgraduate or professional degree, including master‚Äôs, doctorate, medical or law degree	Employed full-time	White Collar	low_back	4-12_weeks	1	Not Applicable		0		0	2	#NULL!	#NULL!	#NULL!	2	0	#NULL!	#NULL!	2	0	#NULL!	#NULL!	4	#NULL!	#NULL!	#NULL!	40	#NULL!	#NULL!	#NULL!	11	#NULL!	#NULL!	#NULL!	1	#NULL!	#NULL!	#NULL!	6	#NULL!	#NULL!	#NULL!	20	20	0
21	63	Male	25.92	Some postgraduate or professional schooling, no postgraduate degree	Employed full-time	Other	low_back	under_4_weeks	1	Not Applicable	dropout_low_compliance	1		0	0	0	#NULL!	0	1	7	2	0	#NULL!	#NULL!	2	0	6	0	#NULL!	3	0	0	#NULL!	0	6	9	#NULL!	5	7	3	#NULL!	1	6	3	#NULL!	0	20	20	0
22	52	Female	22.66	Postgraduate or professional degree, including master‚Äôs, doctorate, medical or law degree	Employed full-time	White Collar	shoulder	4-12_weeks	1	right		0		0	2	2	2	2	2	0	2	0	2	0	2	0	5	5	2	1	0	0	0	0	0	14	0	0	2	0	1	0	0	1	0	1	10	10	0
23	52	Male	25.05	Postgraduate or professional degree, including master‚Äôs, doctorate, medical or law degree	Employed full-time	White Collar	elbow	4-12_weeks	1	right		0		0	2	2	#NULL!	#NULL!	1	3	1	5	#NULL!	#NULL!	#NULL!	#NULL!	6	4	#NULL!	#NULL!	0	0	#NULL!	#NULL!	6	4	#NULL!	#NULL!	2	3	#NULL!	#NULL!	4	8	#NULL!	#NULL!	0	0	0
24	60	Female	38.09	Some college (some community college, associate‚Äôs degree)	Seeking opportunities	White Collar	knee	4-12_weeks	1	left		0		0	1	1	2	#NULL!	1	10	1	10	2	0	#NULL!	#NULL!	5	2	2	#NULL!	10	10	0	#NULL!	14	13	13	#NULL!	8	4	1	#NULL!	4	6	0	#NULL!	10	10	0
25	42	Female	30.53	Postgraduate or professional degree, including master‚Äôs, doctorate, medical or law degree	Employed full-time	White Collar	low_back	under_4_weeks	1	Not Applicable		0		0	1	#NULL!	#NULL!	#NULL!	2	0	#NULL!	#NULL!	2	0	#NULL!	#NULL!	3	#NULL!	#NULL!	#NULL!	0	#NULL!	#NULL!	#NULL!	19	#NULL!	#NULL!	#NULL!	12	#NULL!	#NULL!	#NULL!	7	#NULL!	#NULL!	#NULL!	#NULL!	#NULL!	#NULL!
26	63	Female	37.12	Some college (some community college, associate‚Äôs degree)	Employed full-time	Blue Collar	ankle	under_4_weeks	1	left		0		0	0	1	1	1	1	7	2	0	2	0	1	2	8	5	6	3	0	0	0	0	8	9	4	4	3	0	0	0	4	0	0	0	0	0	0
27	37	Female	28.88	Postgraduate or professional degree, including master‚Äôs, doctorate, medical or law degree	Employed full-time	White Collar	knee	4-12_weeks	1	both		0		0	3	3	2	#NULL!	2	0	2	0	#NULL!	#NULL!	#NULL!	#NULL!	3	2	3	#NULL!	0	10	0	#NULL!	12	10	9	#NULL!	0	0	0	#NULL!	0	0	0	#NULL!	0	0	0
28	68	Male	32.21	Postgraduate or professional degree, including master‚Äôs, doctorate, medical or law degree	Employed full-time	White Collar	neck	4-12_weeks	1	Not Applicable		0		0	3	3	2	#NULL!	1	2	2	0	2	0	#NULL!	#NULL!	1	0	0	#NULL!	0	0	0	#NULL!	0	0	0	#NULL!	3	0	0	#NULL!	0	0	0	#NULL!	0	0	0
29	54	Female	23.04	Postgraduate or professional degree, including master‚Äôs, doctorate, medical or law degree	Employed full-time	White Collar	low_back	4-12_weeks	1	Not Applicable	dropout_low_compliance	1		0	3	3	#NULL!	#NULL!	1	2	1	1	2	0	#NULL!	#NULL!	4	3	#NULL!	#NULL!	0	0	#NULL!	#NULL!	3	0	#NULL!	#NULL!	1	5	#NULL!	#NULL!	1	2	#NULL!	#NULL!	#NULL!	#NULL!	#NULL!
30	58	Male	32.21	Postgraduate or professional degree, including master‚Äôs, doctorate, medical or law degree	Employed full-time	White Collar	neck	under_4_weeks	1	Not Applicable	dropout_conventional_PT	1		0	1	#NULL!	#NULL!	#NULL!	2	0	#NULL!	#NULL!	#NULL!	#NULL!	#NULL!	#NULL!	7	#NULL!	#NULL!	#NULL!	0	#NULL!	#NULL!	#NULL!	16	#NULL!	#NULL!	#NULL!	6	#NULL!	#NULL!	#NULL!	5	#NULL!	#NULL!	#NULL!	35.7143	30	8.16327
31	49	Male	22.96	Postgraduate or professional degree, including master‚Äôs, doctorate, medical or law degree	Employed full-time	White Collar	low_back	4-12_weeks	1	Not Applicable		0		0	2	3	3	3	2	0	2	0	#NULL!	#NULL!	2	0	3	1	4	1	0	0	0	0	6	4	7	4	1	4	0	1	2	2	2	0	0	0	0
32	42	Female	30.22	Four year college degree/bachelor‚Äôs degree	Employed part-time	White Collar	low_back	under_4_weeks	1	Not Applicable		0		0	2	2	2	#NULL!	1	2	2	0	1	12	#NULL!	#NULL!	6	1	1	#NULL!	0	0	0	#NULL!	14	9	3	#NULL!	3	3	2	#NULL!	0	2	2	#NULL!	30	30	0
33	37	Female	42.44	Four year college degree/bachelor‚Äôs degree	Employed full-time	White Collar	ankle	4-12_weeks	1	left		0		0	1	2	3	#NULL!	2	0	2	0	1	6	#NULL!	#NULL!	5	5	3	#NULL!	0	0	0	#NULL!	20	14	11	#NULL!	5	5	2	#NULL!	9	7	4	#NULL!	0	0	0
34	65	Female	33.18	Four year college degree/bachelor‚Äôs degree	Employed full-time	White Collar	shoulder	4-12_weeks	1	both		0		0	0	2	2	#NULL!	2	0	1	2	2	0	#NULL!	#NULL!	4	1	2	#NULL!	0	10	0	#NULL!	10	14	2	#NULL!	7	4	3	#NULL!	10	7	4	#NULL!	10	10	0
35	57	Female	35.68	Four year college degree/bachelor‚Äôs degree	Employed full-time	White Collar	knee	4-12_weeks	1	right		0		0	1	2	1	#NULL!	2	0	2	0	1	2	#NULL!	#NULL!	3	1	0	#NULL!	0	0	0	#NULL!	16	16	16	#NULL!	4	4	5	#NULL!	2	5	5	#NULL!	#NULL!	#NULL!	#NULL!
36	50	Male	23.52	Postgraduate or professional degree, including master‚Äôs, doctorate, medical or law degree	Employed full-time	White Collar	shoulder	4-12_weeks	1	both		0		0	3	2	#NULL!	#NULL!	2	0	2	0	2	0	#NULL!	#NULL!	5	1	#NULL!	#NULL!	0	0	#NULL!	#NULL!	17	11	#NULL!	#NULL!	1	1	#NULL!	#NULL!	0	1	#NULL!	#NULL!	#NULL!	#NULL!	#NULL!
37	66	Male	24.5	Postgraduate or professional degree, including master‚Äôs, doctorate, medical or law degree	Employed full-time	White Collar	neck	4-12_weeks	1	Not Applicable	dropout_other	1		0	2	#NULL!	#NULL!	#NULL!	2	0	#NULL!	#NULL!	2	0	#NULL!	#NULL!	7	#NULL!	#NULL!	#NULL!	0	#NULL!	#NULL!	#NULL!	1	#NULL!	#NULL!	#NULL!	1	#NULL!	#NULL!	#NULL!	1	#NULL!	#NULL!	#NULL!	0	0	0
38	64	Female	30.32	Four year college degree/bachelor‚Äôs degree	Employed part-time	Other	shoulder	4-12_weeks	1	right		0		0	3	2	2	2	1	7	1	3	#NULL!	#NULL!	1	5	4	2	3	5	0	0	0	0	11	0	3	10	2	0	2	2	4	3	1	2	0	0	0
39	60	Male	23.11	Postgraduate or professional degree, including master‚Äôs, doctorate, medical or law degree	Employed full-time	Other	ankle	4-12_weeks	1	left		0		0	0	1	2	#NULL!	2	0	2	0	1	3	#NULL!	#NULL!	3	4	2	#NULL!	20	0	0	#NULL!	12	5	9	#NULL!	17	18	7	#NULL!	16	9	1	#NULL!	40	30	14.2857
40	48	Male	23.52	Four year college degree/bachelor‚Äôs degree	Employed full-time	White Collar	shoulder	4-12_weeks	1	right		0		0	2	2	2	2	2	0	2	0	#NULL!	#NULL!	2	0	3	3	2	1	0	0	0	0	8	11	12	8	5	0	3	0	0	0	0	0	0	0	0
41	56	Female	24.99	Four year college degree/bachelor‚Äôs degree	Does not work	Other	shoulder	under_4_weeks	1	right		0		0	0	2	2	2	2	0	2	0	#NULL!	#NULL!	2	0	6	2	0	0	0	0	0	0	10	3	1	1	0	0	0	0	0	0	0	0	#NULL!	#NULL!	#NULL!
42	49	Male	34.1	Four year college degree/bachelor‚Äôs degree	Employed full-time	Blue Collar	low_back	under_4_weeks	1	Not Applicable		0		0	2	2	2	#NULL!	2	0	1	5	2	0	#NULL!	#NULL!	5	2	1	#NULL!	20	0	0	#NULL!	7	5	4	#NULL!	1	1	0	#NULL!	0	0	0	#NULL!	0	0	0
43	62	Female	30.31	Postgraduate or professional degree, including master‚Äôs, doctorate, medical or law degree	Does not work	Other	hip	4-12_weeks	1	right		0		0	1	2	1	2	1	14	2	0	2	0	1	10	7	2	2	3	0	0	0	0	4	13	2	4	10	1	5	5	7	4	3	2	#NULL!	#NULL!	#NULL!
44	42	Male	27.2	Postgraduate or professional degree, including master‚Äôs, doctorate, medical or law degree	Employed full-time	White Collar	elbow	4-12_weeks	1	right		0		0	0	2	#NULL!	#NULL!	2	0	2	0	#NULL!	#NULL!	#NULL!	#NULL!	3	2	#NULL!	#NULL!	0	0	#NULL!	#NULL!	13	1	#NULL!	#NULL!	0	0	#NULL!	#NULL!	3	0	#NULL!	#NULL!	0	0	0
45	39	Female	30.52	Four year college degree/bachelor‚Äôs degree	Employed full-time	White Collar	low_back	under_4_weeks	1	Not Applicable		0		0	2	1	2	#NULL!	2	0	2	0	#NULL!	#NULL!	#NULL!	#NULL!	3	1	0	#NULL!	0	0	0	#NULL!	11	6	0	#NULL!	5	0	0	#NULL!	2	0	0	#NULL!	0	0	0
46	59	Female	29.98	Four year college degree/bachelor‚Äôs degree	Does not work	Other	elbow	4-12_weeks	1	right		0		0	2	2	2	2	2	0	2	0	2	0	2	0	6	5	3	1	0	10	0	0	15	12	10	11	4	3	0	0	3	6	1	2	#NULL!	#NULL!	#NULL!
47	66	Male	26.6	Four year college degree/bachelor‚Äôs degree	Employed full-time	Other	shoulder	under_4_weeks	1	both		0		0	3	3	#NULL!	3	2	0	2	0	2	0	1	3	4	3	#NULL!	2	0	30	#NULL!	10	12	10	#NULL!	5	0	0	#NULL!	0	0	4	#NULL!	1	0	0	0
48	45	Male	21.77	Four year college degree/bachelor‚Äôs degree	Employed full-time	White Collar	shoulder	under_4_weeks	1	right		0		0	3	3	3	#NULL!	1	7	2	0	1	1	#NULL!	#NULL!	5	2	1	#NULL!	0	0	0	#NULL!	14	12	16	#NULL!	0	0	0	#NULL!	0	0	0	#NULL!	#NULL!	#NULL!	#NULL!
49	51	Male	31.37	Postgraduate or professional degree, including master‚Äôs, doctorate, medical or law degree	Employed full-time	White Collar	low_back	4-12_weeks	1	Not Applicable		0		0	2	2	2	2	1	7	2	0	1	1	#NULL!	#NULL!	6	1	1	1	0	0	0	0	12	13	11	16	8	8	6	4	8	6	7	8	70	70	0
50	44	Female	36.16	Four year college degree/bachelor‚Äôs degree	Employed full-time	White Collar	knee	4-12_weeks	1	both		0		0	3	3	3	#NULL!	2	0	2	0	#NULL!	#NULL!	#NULL!	#NULL!	4	1	2	#NULL!	0	0	0	#NULL!	9	13	6	#NULL!	0	0	0	#NULL!	0	0	0	#NULL!	#NULL!	#NULL!	#NULL!
51	60	Male	26.2	Postgraduate or professional degree, including master‚Äôs, doctorate, medical or law degree	Employed full-time	White Collar	low_back	under_4_weeks	1	Not Applicable		0		0	2	2	2	#NULL!	1	1	2	0	2	0	#NULL!	#NULL!	5	1	2	#NULL!	0	0	0	#NULL!	18	18	6	#NULL!	0	0	0	#NULL!	1	0	1	#NULL!	10	10	0
52	57	Female	46.01	Four year college degree/bachelor‚Äôs degree	Employed full-time	Other	knee	4-12_weeks	1	right		0		0	0	2	2	#NULL!	1	7	1	2	2	0	#NULL!	#NULL!	8	1	1	#NULL!	20	0	0	#NULL!	14	5	2	#NULL!	1	3	7	#NULL!	0	1	2	#NULL!	36.3636	30	9.09091
53	62	Male	23.62	Postgraduate or professional degree, including master‚Äôs, doctorate, medical or law degree	Employed full-time	White Collar	neck	4-12_weeks	1	Not Applicable		0		0	1	2	#NULL!	#NULL!	2	0	2	0	1	2	#NULL!	#NULL!	7	5	#NULL!	#NULL!	0	0	#NULL!	#NULL!	14	10	#NULL!	#NULL!	0	0	#NULL!	#NULL!	2	1	#NULL!	#NULL!	10	10	0
54	43	Female	31.32	Postgraduate or professional degree, including master‚Äôs, doctorate, medical or law degree	Employed full-time	White Collar	knee	4-12_weeks	1	right		0		0	3	2	2	#NULL!	1	1	2	0	#NULL!	#NULL!	#NULL!	#NULL!	4	2	1	#NULL!	0	0	0	#NULL!	18	10	12	#NULL!	3	3	4	#NULL!	2	2	3	#NULL!	0	0	0
55	65	Female	23.92	Four year college degree/bachelor‚Äôs degree	Employed full-time	Other	hip	under_4_weeks	1	both		0		0	2	2	2	#NULL!	2	0	2	0	2	0	#NULL!	#NULL!	3	1	1	#NULL!	0	0	0	#NULL!	12	14	2	#NULL!	0	2	1	#NULL!	1	1	2	#NULL!	0	0	0
56	48	Female	32.2	Four year college degree/bachelor‚Äôs degree	Employed full-time	Other	shoulder	4-12_weeks	1	both	dropout_low_compliance	1		0	0	0	#NULL!	#NULL!	1	7	2	0	1	2	#NULL!	#NULL!	3	1	#NULL!	#NULL!	0	0	#NULL!	#NULL!	3	3	#NULL!	#NULL!	2	2	#NULL!	#NULL!	0	0	#NULL!	#NULL!	#NULL!	#NULL!	#NULL!
57	65	Female	28.32	Postgraduate or professional degree, including master‚Äôs, doctorate, medical or law degree	Does not work	White Collar	hip	4-12_weeks	1	left		0		0	2	3	3	2	1	3	2	0	#NULL!	#NULL!	1	1	5	2	1	2	0	0	10	0	12	5	8	6	0	1	0	0	4	2	2	1	#NULL!	#NULL!	#NULL!
58	58	Female	21.37	Four year college degree/bachelor‚Äôs degree	Employed full-time	Other	low_back	4-12_weeks	1	Not Applicable		0		0	3	3	3	#NULL!	2	0	2	0	2	0	#NULL!	#NULL!	3	0	0	#NULL!	0	0	0	#NULL!	10	7	0	#NULL!	1	0	0	#NULL!	1	0	0	#NULL!	0	0	0
59	50	Female	27.32	Four year college degree/bachelor‚Äôs degree	Employed full-time	White Collar	elbow	4-12_weeks	1	both		0		0	1	2	2	#NULL!	1	14	1	3	#NULL!	#NULL!	#NULL!	#NULL!	5	3	3	#NULL!	0	0	0	#NULL!	18	8	3	#NULL!	3	4	1	#NULL!	1	2	1	#NULL!	30	30	0
60	57	Male	24.11	High school graduate or GED	Employed full-time	Blue Collar	low_back	4-12_weeks	1	Not Applicable		0		0	0	2	2	2	1	7	2	0	2	0	#NULL!	#NULL!	6	4	4	3	0	0	0	0	9	12	12	6	7	0	0	0	1	0	0	0	0	0	0
61	62	Male	28.34	Postgraduate or professional degree, including master‚Äôs, doctorate, medical or law degree	Employed full-time	White Collar	low_back	4-12_weeks	1	Not Applicable		0		0	2	2	2	#NULL!	2	0	2	0	2	0	#NULL!	#NULL!	3	3	1	#NULL!	0	10	0	#NULL!	0	4	0	#NULL!	0	1	0	#NULL!	0	1	0	#NULL!	0	0	0
62	67	Male	28.79	Prefers not to answer	Employed part-time	Other	shoulder	4-12_weeks	1	both		0		0	3	2	2	#NULL!	2	0	2	0	2	0	2	0	7	3	1	1	0	0	0	0	18	16	4	11	2	1	1	0	2	2	2	0	0	0	0
63	69	Female	19.63	Postgraduate or professional degree, including master‚Äôs, doctorate, medical or law degree	Employed full-time	White Collar	shoulder	under_4_weeks	1	left		0		0	3	2	1	#NULL!	1	7	2	0	#NULL!	#NULL!	#NULL!	#NULL!	3	2	2	#NULL!	0	0	0	#NULL!	19	24	24	#NULL!	0	0	0	#NULL!	0	0	1	#NULL!	0	0	0
64	40	Female	22.16	Four year college degree/bachelor‚Äôs degree	Employed full-time	White Collar	knee	under_4_weeks	1	both		0		0	3	3	3	#NULL!	1	14	2	0	2	0	#NULL!	#NULL!	3	1	1	#NULL!	0	0	0	#NULL!	9	14	11	#NULL!	0	0	0	#NULL!	0	0	0	#NULL!	#NULL!	#NULL!	#NULL!
65	50	Female	33.75	Four year college degree/bachelor‚Äôs degree	Employed full-time	Other	ankle	4-12_weeks	1	both		0		0	0	2	2	1	1	3	2	0	2	0	2	0	1	0	1	1	0	0	0	0	9	15	6	0	0	0	0	0	2	0	1	0	#NULL!	#NULL!	#NULL!
66	37	Female	28.73	Four year college degree/bachelor‚Äôs degree	Does not work	Other	low_back	under_4_weeks	1	Not Applicable		0		0	1	3	#NULL!	#NULL!	2	0	2	0	#NULL!	#NULL!	#NULL!	#NULL!	8	3	#NULL!	#NULL!	0	0	#NULL!	#NULL!	16	2	#NULL!	#NULL!	2	1	#NULL!	#NULL!	1	0	#NULL!	#NULL!	#NULL!	#NULL!	#NULL!
67	33	Female	29.73	Postgraduate or professional degree, including master‚Äôs, doctorate, medical or law degree	Employed full-time	White Collar	hip	under_4_weeks	1	left		0		0	3	2	2	2	2	0	2	0	1	8	2	0	3	1	0	0	0	0	0	0	13	10	7	9	2	0	0	0	0	0	0	0	0	0	0
68	37	Male	25.92	Postgraduate or professional degree, including master‚Äôs, doctorate, medical or law degree	Employed full-time	White Collar	neck	4-12_weeks	1	Not Applicable		0		0	0	0	#NULL!	#NULL!	2	0	2	0	2	0	#NULL!	#NULL!	4	8	#NULL!	#NULL!	0	0	#NULL!	#NULL!	9	13	#NULL!	#NULL!	2	0	#NULL!	#NULL!	2	1	#NULL!	#NULL!	10	10	0
69	55	Female	25.21	Four year college degree/bachelor‚Äôs degree	Employed full-time	Other	low_back	4-12_weeks	1	Not Applicable		0		0	2	1	1	#NULL!	2	0	2	0	1	2	#NULL!	#NULL!	5	3	3	#NULL!	0	0	0	#NULL!	14	5	12	#NULL!	4	3	1	#NULL!	1	5	1	#NULL!	0	0	0
70	65	Male	25.34	Postgraduate or professional degree, including master‚Äôs, doctorate, medical or law degree	Employed full-time	Other	shoulder	4-12_weeks	1	right		0		0	3	3	3	#NULL!	2	0	2	0	#NULL!	#NULL!	#NULL!	#NULL!	5	0	2	#NULL!	0	0	0	#NULL!	9	8	1	#NULL!	0	2	0	#NULL!	0	1	3	#NULL!	#NULL!	#NULL!	#NULL!
71	52	Female	37.49	Some college (some community college, associate‚Äôs degree)	Employed full-time	White Collar	shoulder	under_4_weeks	1	both		0		0	0	0	#NULL!	0	2	0	1	2	2	0	2	0	4	3	#NULL!	0	0	0	#NULL!	0	9	6	#NULL!	5	3	2	#NULL!	0	6	1	#NULL!	3	10	10	0
72	54	Female	19.84	Four year college degree/bachelor‚Äôs degree	Does not work	Other	low_back	under_4_weeks	1	Not Applicable		0		0	1	1	1	2	2	0	2	0	2	0	#NULL!	#NULL!	5	3	2	2	0	0	0	0	10	1	1	2	1	0	0	0	5	1	2	3	#NULL!	#NULL!	#NULL!
73	61	Male	23.62	Postgraduate or professional degree, including master‚Äôs, doctorate, medical or law degree	Employed full-time	White Collar	hip	4-12_weeks	1	left		0		0	1	2	2	2	1	7	1	3	2	0	2	0	7	2	2	3	70	20	70	100	23	9	14	19	0	0	3	0	2	0	2	0	0	0	0
74	45	Female	24.44	Four year college degree/bachelor‚Äôs degree	Employed full-time	Other	elbow	4-12_weeks	1	left		0		0	2	2	#NULL!	#NULL!	2	0	2	0	1	7	#NULL!	#NULL!	5	2	#NULL!	#NULL!	0	0	#NULL!	#NULL!	14	13	#NULL!	#NULL!	1	0	#NULL!	#NULL!	1	0	#NULL!	#NULL!	#NULL!	#NULL!	#NULL!
75	34	Female	31.5	Four year college degree/bachelor‚Äôs degree	Employed full-time	Other	low_back	4-12_weeks	1	Not Applicable		0		0	2	3	#NULL!	#NULL!	2	0	2	0	#NULL!	#NULL!	#NULL!	#NULL!	4	1	#NULL!	#NULL!	0	0	#NULL!	#NULL!	1	1	#NULL!	#NULL!	0	0	#NULL!	#NULL!	0	2	#NULL!	#NULL!	#NULL!	#NULL!	#NULL!
76	52	Female	30.12	Four year college degree/bachelor‚Äôs degree	Employed full-time	White Collar	ankle	4-12_weeks	1	left		0		0	1	1	#NULL!	#NULL!	2	0	2	0	2	0	#NULL!	#NULL!	2	0	#NULL!	#NULL!	0	0	#NULL!	#NULL!	10	11	#NULL!	#NULL!	2	0	#NULL!	#NULL!	3	4	#NULL!	#NULL!	0	0	0
77	66	Male	25.47	Postgraduate or professional degree, including master‚Äôs, doctorate, medical or law degree	Employed full-time	White Collar	shoulder	4-12_weeks	1	left		0		0	1	1	1	1	1	7	2	0	1	1	1	6	7	3	2	2	0	0	0	0	7	5	2	2	5	0	5	0	3	0	0	0	10	10	0
78	54	Female	32.1	Postgraduate or professional degree, including master‚Äôs, doctorate, medical or law degree	Employed full-time	White Collar	hip	4-12_weeks	1	both		0		0	1	2	2	3	2	0	2	0	1	6	2	0	5	3	2	1	0	0	0	0	0	0	4	0	0	0	0	0	0	0	0	0	30	30	0
79	62	Female	23.9	Four year college degree/bachelor‚Äôs degree	Employed part-time	Blue Collar	low_back	under_4_weeks	1	Not Applicable		0		0	3	3	3	3	2	0	2	0	2	0	2	0	5	1	3	8	0	0	0	50	4	1	0	13	5	0	0	0	5	0	2	1	#NULL!	#NULL!	#NULL!
80	48	Female	29.92	Some postgraduate or professional schooling, no postgraduate degree	Employed full-time	White Collar	knee	4-12_weeks	1	left		0		0	1	1	1	#NULL!	2	0	1	2	#NULL!	#NULL!	#NULL!	#NULL!	6	4	3	#NULL!	0	10	60	#NULL!	22	13	17	#NULL!	10	4	5	#NULL!	7	0	2	#NULL!	#NULL!	#NULL!	#NULL!
81	36	Female	25.01	Postgraduate or professional degree, including master‚Äôs, doctorate, medical or law degree	Employed full-time	White Collar	hip	4-12_weeks	1	left		0		0	3	#NULL!	3	#NULL!	2	0	#NULL!	#NULL!	2	0	#NULL!	#NULL!	6	#NULL!	1	#NULL!	0	#NULL!	0	#NULL!	8	#NULL!	4	#NULL!	3	#NULL!	0	#NULL!	0	#NULL!	0	#NULL!	0	0	0
82	54	Female	34.53	Four year college degree/bachelor‚Äôs degree	Employed full-time	White Collar	neck	4-12_weeks	1	Not Applicable		0		0	3	3	3	3	2	0	1	14	2	0	1	5	2	1	3	2	0	0	0	0	10	3	0	0	1	4	0	0	0	0	0	0	#NULL!	#NULL!	#NULL!
83	40	Female	23.19	Postgraduate or professional degree, including master‚Äôs, doctorate, medical or law degree	Employed full-time	White Collar	ankle	4-12_weeks	1	both	dropout_low_compliance	1		0	0	#NULL!	#NULL!	#NULL!	1	5	#NULL!	#NULL!	1	21	#NULL!	#NULL!	3	#NULL!	#NULL!	#NULL!	0	#NULL!	#NULL!	#NULL!	4	#NULL!	#NULL!	#NULL!	5	#NULL!	#NULL!	#NULL!	2	#NULL!	#NULL!	#NULL!	0	0	0
84	37	Male	22.96	Postgraduate or professional degree, including master‚Äôs, doctorate, medical or law degree	Employed full-time	White Collar	low_back	4-12_weeks	1	Not Applicable		0		0	2	2	2	2	2	0	2	0	1	2	#NULL!	#NULL!	3	3	3	0	0	20	0	0	10	2	1	0	5	0	3	0	4	2	4	0	10	10	0
85	50	Male	25.12	Postgraduate or professional degree, including master‚Äôs, doctorate, medical or law degree	Employed full-time	White Collar	ankle	4-12_weeks	1	right		0		0	1	1	1	1	1	7	2	0	#NULL!	#NULL!	2	0	5	2	1	0	0	0	0	0	19	14	12	9	0	0	0	0	0	0	0	0	0	0	0
86	61	Female	30.66	Four year college degree/bachelor‚Äôs degree	Employed full-time	White Collar	shoulder	4-12_weeks	1	right	dropout_low_compliance	1		0	0	#NULL!	#NULL!	#NULL!	2	0	#NULL!	#NULL!	1	2	#NULL!	#NULL!	5	#NULL!	#NULL!	#NULL!	0	#NULL!	#NULL!	#NULL!	14	#NULL!	#NULL!	#NULL!	0	#NULL!	#NULL!	#NULL!	0	#NULL!	#NULL!	#NULL!	20	20	0
87	64	Female	35.79	Four year college degree/bachelor‚Äôs degree	Employed full-time	White Collar	low_back	4-12_weeks	1	Not Applicable		0		0	1	2	2	3	1	3	2	0	#NULL!	#NULL!	2	0	5	1	2	3	0	0	0	0	17	13	12	12	20	21	10	13	24	24	15	10	50	50	0
88	60	Female	23.32	Four year college degree/bachelor‚Äôs degree	Employed full-time	White Collar	hip	4-12_weeks	1	left		0		0	2	3	2	1	1	1	1	2	1	1	2	0	7	0	1	1	0	0	0	1	5	8	8	0	3	4	2	0	1	4	1	0	#NULL!	#NULL!	#NULL!
89	30	Male	30.8	Four year college degree/bachelor‚Äôs degree	Employed full-time	Other	ankle	under_4_weeks	1	both		0		0	3	2	#NULL!	#NULL!	2	0	2	0	2	0	#NULL!	#NULL!	2	1	#NULL!	#NULL!	0	0	#NULL!	#NULL!	18	15	#NULL!	#NULL!	9	5	#NULL!	#NULL!	7	1	#NULL!	#NULL!	20	20	0
90	43	Female	21.7	Four year college degree/bachelor‚Äôs degree	Employed full-time	Other	elbow	4-12_weeks	1	right		0		0	3	3	3	#NULL!	2	0	2	0	#NULL!	#NULL!	#NULL!	#NULL!	4	2	1	#NULL!	10	0	0	#NULL!	11	2	0	#NULL!	0	0	0	#NULL!	0	0	0	#NULL!	10	10	0
91	46	Male	18.37	High school incomplete or less	Does not work	Other	knee	under_4_weeks	1	both		0		0	3	3	3	#NULL!	2	0	2	0	2	0	#NULL!	#NULL!	8	2	1	#NULL!	0	0	0	#NULL!	11	10	5	#NULL!	2	0	0	#NULL!	4	3	0	#NULL!	#NULL!	#NULL!	#NULL!
92	65	Male	23.75	Postgraduate or professional degree, including master‚Äôs, doctorate, medical or law degree	Employed full-time	White Collar	knee	under_4_weeks	1	both		0		0	3	2	2	2	2	0	2	0	#NULL!	#NULL!	2	0	5	2	1	1	10	0	0	0	15	13	12	11	0	0	0	0	0	2	2	1	0	0	0
93	34	Male	29.12	Postgraduate or professional degree, including master‚Äôs, doctorate, medical or law degree	Employed full-time	Other	shoulder	4-12_weeks	1	both		0		0	3	2	#NULL!	#NULL!	2	0	2	0	#NULL!	#NULL!	#NULL!	#NULL!	2	0	#NULL!	#NULL!	0	0	#NULL!	#NULL!	2	0	#NULL!	#NULL!	0	0	#NULL!	#NULL!	0	0	#NULL!	#NULL!	0	0	0
94	53	Male	20.51	Postgraduate or professional degree, including master‚Äôs, doctorate, medical or law degree	Employed full-time	White Collar	low_back	under_4_weeks	1	Not Applicable		0		0	2	2	2	1	2	0	2	0	2	0	2	0	1	0	0	0	0	0	0	0	12	0	0	0	0	0	0	0	0	0	0	0	0	0	0
95	66	Male	24.05	Postgraduate or professional degree, including master‚Äôs, doctorate, medical or law degree	Employed full-time	White Collar	low_back	4-12_weeks	1	left		0		0	3	3	3	2	2	0	2	0	2	0	2	0	3	5	1	0	10	20	0	0	19	15	8	10	0	4	0	0	1	1	0	0	10	10	0
96	63	Female	27.31	High school graduate or GED	Does not work	Other	elbow	4-12_weeks	1	right		0		0	0	#NULL!	2	2	2	0	#NULL!	#NULL!	2	0	2	0	6	#NULL!	2	1	20	#NULL!	0	0	1	#NULL!	6	2	0	#NULL!	2	0	2	#NULL!	4	0	#NULL!	#NULL!	#NULL!
97	24	Female	21.22	Four year college degree/bachelor‚Äôs degree	Employed full-time	White Collar	ankle	4-12_weeks	1	left		0		0	3	3	3	3	2	0	2	0	1	3	2	0	5	1	0	0	10	0	0	0	17	13	7	2	2	0	0	0	0	0	0	0	0	0	0
98	63	Female	26.52	Some postgraduate or professional schooling, no postgraduate degree	Employed full-time	White Collar	hip	4-12_weeks	1	right		0		0	3	2	2	#NULL!	2	0	1	2	2	0	#NULL!	#NULL!	7	3	3	#NULL!	0	0	0	#NULL!	16	1	6	#NULL!	3	4	2	#NULL!	3	4	4	#NULL!	0	0	0
99	48	Male	30.78	Prefers not to answer	Employed full-time	Other	low_back	4-12_weeks	1	Not Applicable		0		0	1	3	2	1	2	0	2	0	1	14	2	0	4	1	1	1	0	0	0	0	7	10	6	7	0	0	0	0	2	0	1	0	#NULL!	#NULL!	#NULL!
100	63	Male	22.9	Postgraduate or professional degree, including master‚Äôs, doctorate, medical or law degree	Employed full-time	White Collar	shoulder	4-12_weeks	1	right		0		0	3	2	3	#NULL!	1	7	1	3	2	0	#NULL!	#NULL!	3	3	3	#NULL!	0	10	10	#NULL!	7	9	7	#NULL!	0	0	0	#NULL!	0	0	0	#NULL!	0	0	0
101	62	Male	38.5	Four year college degree/bachelor‚Äôs degree	Employed full-time	White Collar	hip	under_4_weeks	1	left		0		0	1	3	2	1	2	0	1	3	#NULL!	#NULL!	1	2	6	3	2	1	0	0	20	0	9	6	8	11	1	1	2	1	5	3	6	2	0	0	0
102	55	Female	42.52	Prefers not to answer	Employed full-time	Blue Collar	low_back	4-12_weeks	1	Not Applicable		0		0	2	2	2	2	2	0	2	0	#NULL!	#NULL!	#NULL!	#NULL!	3	1	1	0	0	0	0	0	5	0	1	0	0	0	0	0	0	0	1	0	20	20	0
103	46	Female	22.53	Prefers not to answer	Employed part-time	Other	low_back	4-12_weeks	1	Not Applicable		0		0	3	2	2	#NULL!	1	24	2	0	2	0	#NULL!	#NULL!	8	2	1	#NULL!	0	0	0	#NULL!	11	13	5	#NULL!	2	0	0	#NULL!	2	0	0	#NULL!	45.4545	40	9.09091
104	57	Female	26.36	Four year college degree/bachelor‚Äôs degree	Employed full-time	White Collar	shoulder	4-12_weeks	1	both		0		0	2	2	1	#NULL!	1	1	1	3	#NULL!	#NULL!	#NULL!	#NULL!	6	2	2	#NULL!	0	0	0	#NULL!	22	17	14	#NULL!	0	0	0	#NULL!	0	1	0	#NULL!	30	30	0
105	44	Female	31.07	Four year college degree/bachelor‚Äôs degree	Employed full-time	White Collar	hip	4-12_weeks	1	both		0		0	3	3	3	#NULL!	1	7	2	0	#NULL!	#NULL!	#NULL!	#NULL!	2	1	1	#NULL!	0	0	0	#NULL!	5	2	1	#NULL!	0	0	1	#NULL!	0	0	0	#NULL!	0	0	0
106	55	Male	28.14	Postgraduate or professional degree, including master‚Äôs, doctorate, medical or law degree	Employed full-time	White Collar	neck	4-12_weeks	1	Not Applicable		0		0	2	1	2	#NULL!	2	0	1	2	#NULL!	#NULL!	1	3	2	2	2	2	0	0	0	0	1	7	2	2	5	1	0	0	0	2	1	1	0	0	0
107	52	Female	33.74	Prefers not to answer	Does not work	Other	hip	4-12_weeks	1	both		0		0	1	1	1	#NULL!	1	2	1	3	#NULL!	#NULL!	#NULL!	#NULL!	7	3	1	#NULL!	0	0	2	#NULL!	10	14	5	#NULL!	4	4	1	#NULL!	1	2	1	#NULL!	#NULL!	#NULL!	#NULL!
108	54	Female	21.19	Postgraduate or professional degree, including master‚Äôs, doctorate, medical or law degree	Employed full-time	White Collar	neck	4-12_weeks	1	Not Applicable		0		0	3	2	2	1	2	0	2	0	1	2	2	0	4	2	1	0	0	0	0	0	6	16	14	4	2	1	0	0	3	1	2	2	#NULL!	#NULL!	#NULL!
109	47	Female	28.32	Some postgraduate or professional schooling, no postgraduate degree	Employed full-time	White Collar	ankle	4-12_weeks	1	left	dropout_other	1		0	3	#NULL!	#NULL!	#NULL!	2	0	#NULL!	#NULL!	2	0	#NULL!	#NULL!	3	#NULL!	#NULL!	#NULL!	0	#NULL!	#NULL!	#NULL!	13	#NULL!	#NULL!	#NULL!	0	#NULL!	#NULL!	#NULL!	0	#NULL!	#NULL!	#NULL!	0	0	0
110	44	Female	43.95	Postgraduate or professional degree, including master‚Äôs, doctorate, medical or law degree	Employed full-time	White Collar	shoulder	under_4_weeks	1	both		0		0	0	0	1	0	1	3	1	5	#NULL!	#NULL!	1	1	5	3	4	2	20	10	50	40	11	10	12	10	2	2	1	1	1	1	1	3	10	10	0
111	60	Female	29.99	Postgraduate or professional degree, including master‚Äôs, doctorate, medical or law degree	Employed full-time	White Collar	shoulder	4-12_weeks	1	both	dropout_other	1		0	3	#NULL!	#NULL!	#NULL!	2	0	#NULL!	#NULL!	1	1	#NULL!	#NULL!	5	#NULL!	#NULL!	#NULL!	10	#NULL!	#NULL!	#NULL!	11	#NULL!	#NULL!	#NULL!	0	#NULL!	#NULL!	#NULL!	0	#NULL!	#NULL!	#NULL!	10	10	0
112	66	Female	35.84	Four year college degree/bachelor‚Äôs degree	Employed full-time	White Collar	low_back	under_4_weeks	1	Not Applicable		0		0	0	#NULL!	1	#NULL!	1	7	#NULL!	#NULL!	#NULL!	#NULL!	1	2	4	#NULL!	5	3	0	#NULL!	0	0	0	#NULL!	10	4	5	#NULL!	9	2	5	#NULL!	6	2	0	0	0
113	58	Male	42.21	Prefers not to answer	Employed full-time	White Collar	knee	4-12_weeks	1	left		0		0	1	2	2	#NULL!	2	0	1	1	1	7	2	0	7	4	2	2	50	40	0	0	17	9	2	2	3	2	2	2	2	3	1	1	0	0	0
114	59	Female	39.56	Some college (some community college, associate‚Äôs degree)	Employed full-time	White Collar	knee	4-12_weeks	1	right		0		0	0	1	1	1	2	0	2	0	2	0	2	0	5	4	4	2	0	0	0	0	15	18	14	12	4	0	2	0	2	0	7	6	0	0	0
115	59	Male	37.86	Postgraduate or professional degree, including master‚Äôs, doctorate, medical or law degree	Employed full-time	White Collar	low_back	under_4_weeks	1	Not Applicable	dropout_other	1		0	2	2	#NULL!	#NULL!	1	1	1	2	2	0	#NULL!	#NULL!	7	5	#NULL!	#NULL!	0	0	#NULL!	#NULL!	9	10	#NULL!	#NULL!	1	2	#NULL!	#NULL!	2	1	#NULL!	#NULL!	30	30	0
116	58	Male	23.86	Postgraduate or professional degree, including master‚Äôs, doctorate, medical or law degree	Employed full-time	White Collar	knee	4-12_weeks	1	left		0		0	2	3	2	#NULL!	2	0	2	0	1	10	#NULL!	#NULL!	3	1	3	#NULL!	0	10	0	#NULL!	11	9	5	#NULL!	2	4	2	#NULL!	0	2	1	#NULL!	0	0	0
117	60	Female	24.25	Postgraduate or professional degree, including master‚Äôs, doctorate, medical or law degree	Does not work	Other	neck	4-12_weeks	1	Not Applicable		0		0	3	1	#NULL!	#NULL!	2	0	1	5	2	0	#NULL!	#NULL!	5	3	#NULL!	#NULL!	0	0	#NULL!	#NULL!	3	5	#NULL!	#NULL!	0	0	#NULL!	#NULL!	0	0	#NULL!	#NULL!	#NULL!	#NULL!	#NULL!
118	41	Female	21.22	Postgraduate or professional degree, including master‚Äôs, doctorate, medical or law degree	Does not work	Other	shoulder	4-12_weeks	1	right		0		0	1	2	2	2	2	0	2	0	2	0	2	0	6	4	1	2	0	0	0	0	17	18	9	12	6	6	6	5	3	2	2	0	#NULL!	#NULL!	#NULL!
119	36	Male	25.18	Postgraduate or professional degree, including master‚Äôs, doctorate, medical or law degree	Employed full-time	White Collar	knee	under_4_weeks	1	right		0		0	3	3	3	#NULL!	2	0	2	0	2	0	#NULL!	#NULL!	4	1	1	#NULL!	0	0	0	#NULL!	12	5	0	#NULL!	0	0	0	#NULL!	0	0	0	#NULL!	0	0	0
120	61	Female	33.13	Prefers not to answer	Employed full-time	White Collar	low_back	under_4_weeks	1	Not Applicable		0		0	0	1	2	1	1	7	2	0	2	0	2	0	10	5	0	0	0	0	0	0	21	7	0	0	14	0	0	0	24	1	0	0	94.9091	90	49.0909
121	34	Male	22.96	Postgraduate or professional degree, including master‚Äôs, doctorate, medical or law degree	Employed full-time	White Collar	shoulder	4-12_weeks	1	right		0		0	3	3	3	3	2	0	2	0	2	0	2	0	4	1	1	1	0	0	0	0	13	17	13	14	5	2	2	0	2	1	1	0	10	10	0
122	52	Female	37.89	Four year college degree/bachelor‚Äôs degree	Employed full-time	White Collar	low_back	4-12_weeks	1	Not Applicable	dropout_low_compliance	1		0	0	1	#NULL!	#NULL!	1	1	1	2	2	0	#NULL!	#NULL!	7	7	#NULL!	#NULL!	20	0	#NULL!	#NULL!	12	10	#NULL!	#NULL!	11	8	#NULL!	#NULL!	8	8	#NULL!	#NULL!	20	20	0
123	61	Female	25.76	Postgraduate or professional degree, including master‚Äôs, doctorate, medical or law degree	Employed full-time	White Collar	low_back	4-12_weeks	1	Not Applicable		0		0	3	2	2	2	1	1	1	2	1	2	1	2	4	6	4	5	0	0	0	0	20	7	4	0	2	3	1	3	0	1	0	1	0	0	0
124	61	Female	45.18	High school graduate or GED	Employed full-time	White Collar	knee	4-12_weeks	1	left		0		0	1	1	1	1	1	7	1	14	2	0	2	0	7	3	1	2	0	0	0	0	14	8	15	9	0	0	2	0	1	1	1	0	40	40	0
125	63	Male	30.92	Four year college degree/bachelor‚Äôs degree	Employed full-time	White Collar	low_back	4-12_weeks	1	Not Applicable		0		0	1	3	2	1	1	4	1	8	2	0	1	3	5	3	7	2	10	0	0	0	8	1	6	9	4	8	4	2	8	2	2	2	30	30	0
126	43	Female	41.78	Four year college degree/bachelor‚Äôs degree	Employed full-time	White Collar	shoulder	4-12_weeks	1	left		0		0	3	2	2	2	2	0	2	0	#NULL!	#NULL!	2	0	5	2	2	0	50	0	0	1	12	15	2	3	1	0	0	0	0	0	0	0	20	20	0
127	57	Female	25.61	Technical/vocational training that doesn't count towards college credit	Employed full-time	White Collar	shoulder	4-12_weeks	1	right		0		0	2	2	2	2	2	0	2	0	1	1	2	0	7	0	1	3	0	0	0	0	11	1	0	0	1	0	0	1	1	1	0	0	10	10	0
128	66	Male	30.34	Postgraduate or professional degree, including master‚Äôs, doctorate, medical or law degree	Employed full-time	White Collar	elbow	4-12_weeks	1	left		0		0	1	#NULL!	3	#NULL!	2	0	#NULL!	#NULL!	2	0	#NULL!	#NULL!	6	#NULL!	2	#NULL!	0	#NULL!	0	#NULL!	18	#NULL!	16	#NULL!	0	#NULL!	0	#NULL!	1	#NULL!	0	#NULL!	0	0	0
129	46	Male	29.95	Postgraduate or professional degree, including master‚Äôs, doctorate, medical or law degree	Employed full-time	White Collar	shoulder	4-12_weeks	1	right		0		0	2	2	2	3	2	0	2	0	2	0	2	0	3	3	2	2	20	50	40	23	10	17	9	10	2	12	15	14	0	3	16	14	20	20	0
130	39	Male	38.51	Postgraduate or professional degree, including master‚Äôs, doctorate, medical or law degree	Employed full-time	White Collar	low_back	4-12_weeks	1	Not Applicable		0		0	1	#NULL!	#NULL!	#NULL!	2	0	#NULL!	#NULL!	2	0	#NULL!	#NULL!	3	#NULL!	#NULL!	#NULL!	0	#NULL!	#NULL!	#NULL!	8	#NULL!	#NULL!	#NULL!	5	#NULL!	#NULL!	#NULL!	6	#NULL!	#NULL!	#NULL!	10	10	0
131	34	Female	26.66	Four year college degree/bachelor‚Äôs degree	Employed full-time	White Collar	shoulder	4-12_weeks	1	left		0		0	2	#NULL!	#NULL!	#NULL!	2	0	#NULL!	#NULL!	#NULL!	#NULL!	#NULL!	#NULL!	4	#NULL!	#NULL!	#NULL!	10	#NULL!	#NULL!	#NULL!	9	#NULL!	#NULL!	#NULL!	9	#NULL!	#NULL!	#NULL!	7	#NULL!	#NULL!	#NULL!	9.09091	0	9.09091
132	40	Female	23.32	Prefers not to answer	Employed full-time	White Collar	shoulder	under_4_weeks	1	right		0		0	2	3	3	3	2	0	1	1	#NULL!	#NULL!	2	0	7	2	1	0	0	0	0	0	15	11	12	6	0	0	0	0	0	0	0	0	0	0	0
133	42	Female	42.44	Some college (some community college, associate‚Äôs degree)	Employed full-time	Other	low_back	4-12_weeks	1	Not Applicable	dropout_low_compliance	1		0	0	#NULL!	#NULL!	#NULL!	2	0	#NULL!	#NULL!	2	0	#NULL!	#NULL!	4	#NULL!	#NULL!	#NULL!	0	#NULL!	#NULL!	#NULL!	3	#NULL!	#NULL!	#NULL!	8	#NULL!	#NULL!	#NULL!	6	#NULL!	#NULL!	#NULL!	#NULL!	#NULL!	#NULL!
134	34	Female	18.27	Some postgraduate or professional schooling, no postgraduate degree	Employed full-time	White Collar	low_back	4-12_weeks	1	Not Applicable		0		0	3	2	2	1	2	0	2	0	1	7	2	0	5	3	0	0	0	0	0	0	3	0	0	0	7	5	6	4	3	2	1	0	0	0	0
135	46	Male	28.88	Postgraduate or professional degree, including master‚Äôs, doctorate, medical or law degree	Employed full-time	White Collar	shoulder	4-12_weeks	1	right		0		0	2	3	#NULL!	3	1	4	1	4	2	0	2	0	4	1	#NULL!	0	70	0	#NULL!	2	8	4	#NULL!	0	6	3	#NULL!	0	4	3	#NULL!	0	20	20	0
136	59	Male	27.09	Postgraduate or professional degree, including master‚Äôs, doctorate, medical or law degree	Employed full-time	White Collar	low_back	under_4_weeks	1	Not Applicable	dropout_other	1		0	1	1	2	#NULL!	2	0	2	0	2	0	#NULL!	#NULL!	2	1	0	#NULL!	0	0	0	#NULL!	5	0	3	#NULL!	0	0	0	#NULL!	1	1	0	#NULL!	10	10	0
137	32	Male	27.59	Four year college degree/bachelor‚Äôs degree	Employed full-time	White Collar	low_back	under_4_weeks	1	Not Applicable		0		0	3	2	2	#NULL!	2	0	2	0	2	0	#NULL!	#NULL!	2	0	0	#NULL!	0	0	0	#NULL!	11	10	10	#NULL!	0	0	0	#NULL!	0	0	0	#NULL!	0	0	0
138	60	Female	29.45	Four year college degree/bachelor‚Äôs degree	Does not work	Other	knee	under_4_weeks	1	both		0		0	3	3	#NULL!	3	2	0	2	0	2	0	1	1	1	0	#NULL!	2	0	0	#NULL!	0	0	0	#NULL!	0	0	0	#NULL!	0	0	0	#NULL!	0	#NULL!	#NULL!	#NULL!
139	59	Female	27.23	Four year college degree/bachelor‚Äôs degree	Employed full-time	White Collar	knee	4-12_weeks	1	right		0		0	1	1	#NULL!	#NULL!	2	0	2	0	#NULL!	#NULL!	#NULL!	#NULL!	4	7	#NULL!	#NULL!	0	0	#NULL!	#NULL!	12	10	#NULL!	#NULL!	0	0	#NULL!	#NULL!	1	1	#NULL!	#NULL!	0	0	0
140	45	Male	55.1	Postgraduate or professional degree, including master‚Äôs, doctorate, medical or law degree	Employed full-time	White Collar	shoulder	4-12_weeks	1	right	dropout_other	1		0	1	2	#NULL!	#NULL!	2	0	2	0	#NULL!	#NULL!	#NULL!	#NULL!	2	6	#NULL!	#NULL!	0	0	#NULL!	#NULL!	1	4	#NULL!	#NULL!	8	4	#NULL!	#NULL!	11	11	#NULL!	#NULL!	#NULL!	#NULL!	#NULL!
141	59	Male	31.14	Postgraduate or professional degree, including master‚Äôs, doctorate, medical or law degree	Employed full-time	White Collar	hip	4-12_weeks	1	left		0		0	3	1	2	2	1	7	1	15	#NULL!	#NULL!	1	2	7	6	5	2	20	1	1	0	8	9	4	10	2	7	6	6	3	2	4	3	0	0	0
142	67	Female	29.66	Some college (some community college, associate‚Äôs degree)	Employed full-time	White Collar	low_back	4-12_weeks	1	Not Applicable		0		0	3	2	2	2	1	7	1	5	1	4	1	7	4	0	1	1	0	0	0	0	1	1	1	1	0	0	0	0	0	0	0	0	10	10	0
143	54	Male	23.91	Postgraduate or professional degree, including master‚Äôs, doctorate, medical or law degree	Employed full-time	White Collar	low_back	under_4_weeks	1	Not Applicable	dropout_low_compliance	1		0	3	#NULL!	#NULL!	#NULL!	1	1	#NULL!	#NULL!	#NULL!	#NULL!	#NULL!	#NULL!	3	#NULL!	#NULL!	#NULL!	0	#NULL!	#NULL!	#NULL!	14	#NULL!	#NULL!	#NULL!	3	#NULL!	#NULL!	#NULL!	0	#NULL!	#NULL!	#NULL!	0	0	0
144	63	Female	29.62	Postgraduate or professional degree, including master‚Äôs, doctorate, medical or law degree	Employed full-time	White Collar	knee	under_4_weeks	1	both		0		0	1	2	#NULL!	#NULL!	1	7	2	0	#NULL!	#NULL!	#NULL!	#NULL!	4	2	#NULL!	#NULL!	0	0	#NULL!	#NULL!	4	10	#NULL!	#NULL!	2	1	#NULL!	#NULL!	2	4	#NULL!	#NULL!	0	0	0
145	34	Female	26.52	Postgraduate or professional degree, including master‚Äôs, doctorate, medical or law degree	Employed full-time	White Collar	hip	under_4_weeks	1	both		0		0	0	1	1	#NULL!	2	0	2	0	#NULL!	#NULL!	#NULL!	#NULL!	4	3	3	#NULL!	0	0	0	#NULL!	6	12	10	#NULL!	4	1	2	#NULL!	1	2	2	#NULL!	10	10	0
146	61	Male	27.77	Postgraduate or professional degree, including master‚Äôs, doctorate, medical or law degree	Employed full-time	White Collar	shoulder	4-12_weeks	1	right		0		0	3	3	2	#NULL!	2	0	2	0	#NULL!	#NULL!	#NULL!	#NULL!	4	1	1	#NULL!	10	0	0	#NULL!	9	9	1	#NULL!	1	1	1	#NULL!	1	0	1	#NULL!	0	0	0
147	57	Female	33.59	Four year college degree/bachelor‚Äôs degree	Employed full-time	White Collar	knee	4-12_weeks	1	left		0		0	1	2	1	1	2	0	2	0	2	0	2	0	4	2	2	1	30	20	0	1	12	13	12	6	4	1	0	0	1	0	0	0	0	0	0
148	66	Male	28	Postgraduate or professional degree, including master‚Äôs, doctorate, medical or law degree	Employed full-time	White Collar	low_back	under_4_weeks	1	Not Applicable		0		0	2	2	2	3	1	7	1	2	2	0	1	3	6	1	2	1	0	0	0	1	2	0	7	0	0	0	0	0	2	3	0	0	70	70	0
149	26	Female	21.67	Four year college degree/bachelor‚Äôs degree	Employed full-time	White Collar	low_back	under_4_weeks	1	Not Applicable		0		0	3	3	3	3	1	3	2	0	2	0	2	0	5	0	0	1	0	0	0	0	7	0	0	0	5	3	0	8	4	2	0	5	10	10	0
150	50	Female	40.75	Four year college degree/bachelor‚Äôs degree	Employed part-time	White Collar	shoulder	4-12_weeks	1	left		0		0	2	2	2	2	1	7	1	4	2	0	1	2	4	3	2	5	0	10	10	10	3	8	4	1	1	1	0	1	3	1	0	3	#NULL!	#NULL!	#NULL!
151	36	Male	24.79	Postgraduate or professional degree, including master‚Äôs, doctorate, medical or law degree	Employed full-time	Other	low_back	4-12_weeks	1	Not Applicable		0		0	1	2	2	1	2	0	2	0	2	0	2	0	3	2	1	1	10	10	10	5	11	16	10	13	3	2	2	0	0	0	0	0	14.2857	10	4.7619
152	50	Female	38.07	Four year college degree/bachelor‚Äôs degree	Employed full-time	White Collar	elbow	under_4_weeks	1	right		0		0	0	1	1	1	2	0	2	0	#NULL!	#NULL!	1	4	4	1	1	4	0	0	0	9	0	1	0	15	4	5	0	3	4	3	0	2	0	0	0
153	43	Female	27.29	Four year college degree/bachelor‚Äôs degree	Employed full-time	White Collar	neck	4-12_weeks	1	Not Applicable		0		0	2	2	2	2	2	0	2	0	2	0	2	0	6	0	3	9	0	0	0	1	4	0	0	0	5	4	0	0	1	0	0	0	20	20	0
154	41	Female	29.82	Four year college degree/bachelor‚Äôs degree	Employed full-time	White Collar	elbow	under_4_weeks	1	left		0		0	0	0	0	0	2	0	2	0	2	0	2	0	2	2	1	0	0	0	0	0	6	9	12	9	0	0	0	0	0	0	1	0	0	0	0
155	59	Female	43.48	Postgraduate or professional degree, including master‚Äôs, doctorate, medical or law degree	Does not work	Other	low_back	under_4_weeks	1	Not Applicable		0		0	1	1	2	2	2	0	1	14	2	0	2	0	6	6	6	6	0	1	1	1	19	12	9	14	7	5	7	7	8	8	9	7	#NULL!	#NULL!	#NULL!
156	29	Male	34.65	Postgraduate or professional degree, including master‚Äôs, doctorate, medical or law degree	Employed full-time	White Collar	low_back	under_4_weeks	1	Not Applicable		0		0	2	2	2	2	2	0	2	0	2	0	2	0	4	1	0	0	0	0	0	0	11	9	5	7	5	4	6	7	3	0	0	0	10	10	0
157	50	Male	25.1	High school graduate or GED	Employed full-time	Blue Collar	shoulder	under_4_weeks	1	right	dropout_low_compliance	1		0	1	#NULL!	#NULL!	#NULL!	2	0	#NULL!	#NULL!	1	2	#NULL!	#NULL!	5	#NULL!	#NULL!	#NULL!	0	#NULL!	#NULL!	#NULL!	14	#NULL!	#NULL!	#NULL!	0	#NULL!	#NULL!	#NULL!	0	#NULL!	#NULL!	#NULL!	0	0	0
158	30	Female	22.98	Four year college degree/bachelor‚Äôs degree	Does not work	Other	knee	4-12_weeks	1	left		0		0	3	2	2	2	2	0	2	0	#NULL!	#NULL!	2	0	3	2	3	2	0	0	0	0	11	4	3	12	5	11	4	3	5	7	6	5	#NULL!	#NULL!	#NULL!
159	32	Female	19.63	Four year college degree/bachelor‚Äôs degree	Does not work	Other	low_back	4-12_weeks	1	Not Applicable		0		0	0	2	#NULL!	#NULL!	1	3	2	0	2	0	#NULL!	#NULL!	9	8	#NULL!	#NULL!	10	0	#NULL!	#NULL!	19	8	#NULL!	#NULL!	19	11	#NULL!	#NULL!	13	5	#NULL!	#NULL!	#NULL!	#NULL!	#NULL!
160	34	Male	26.41	Postgraduate or professional degree, including master‚Äôs, doctorate, medical or law degree	Employed full-time	White Collar	hip	4-12_weeks	1	both		0		0	0	0	1	1	2	0	2	0	2	0	2	0	3	0	0	1	0	0	0	0	1	0	0	0	6	8	6	6	4	7	8	6	0	0	0
161	62	Male	23.22	Postgraduate or professional degree, including master‚Äôs, doctorate, medical or law degree	Employed full-time	White Collar	shoulder	under_4_weeks	1	right		0		0	2	2	2	2	2	0	2	0	2	0	2	0	2	1	1	3	0	0	0	0	10	10	14	16	14	2	2	2	3	1	2	1	0	0	0
162	60	Female	23.05	Postgraduate or professional degree, including master‚Äôs, doctorate, medical or law degree	Employed full-time	White Collar	knee	under_4_weeks	1	left		0		0	2	2	2	2	1	1	2	0	2	0	2	0	5	4	1	1	0	0	0	1	2	10	5	1	4	1	0	2	0	0	1	0	10	10	0
163	59	Female	22.98	Postgraduate or professional degree, including master‚Äôs, doctorate, medical or law degree	Employed full-time	White Collar	knee	4-12_weeks	1	both		0		0	3	3	3	3	1	7	1	1	2	0	2	0	4	4	2	3	0	0	0	0	21	3	14	13	1	0	0	1	1	0	0	0	#NULL!	#NULL!	#NULL!
164	61	Female	23.78	Postgraduate or professional degree, including master‚Äôs, doctorate, medical or law degree	Employed full-time	White Collar	hip	4-12_weeks	1	both		0		0	3	3	3	3	2	0	1	2	1	3	2	0	6	4	2	1	0	0	0	0	10	16	5	6	1	0	0	0	4	1	0	0	0	0	0
165	47	Female	27.74	Some college (some community college, associate‚Äôs degree)	Employed full-time	White Collar	low_back	4-12_weeks	1	Not Applicable		0	Unrelated_clinical_condition	1	1	2	1	#NULL!	1	21	1	3	2	0	#NULL!	#NULL!	8	8	3	#NULL!	0	0	2	#NULL!	7	6	4	#NULL!	6	4	0	#NULL!	6	6	0	#NULL!	64	60	10
166	60	Male	24.92	Postgraduate or professional degree, including master‚Äôs, doctorate, medical or law degree	Employed full-time	White Collar	elbow	4-12_weeks	1	left		0		0	3	3	3	3	1	2	2	0	#NULL!	#NULL!	2	0	5	2	2	2	0	0	0	0	14	6	2	4	0	0	0	0	0	1	0	0	20	20	0
167	65	Female	22.49	Postgraduate or professional degree, including master‚Äôs, doctorate, medical or law degree	Employed full-time	White Collar	hip	4-12_weeks	1	both		0		0	3	3	3	3	1	2	2	0	2	0	2	0	4	3	2	3	0	0	0	0	2	0	0	0	5	0	0	0	2	0	0	0	0	0	0
168	39	Male	21.92	Some postgraduate or professional schooling, no postgraduate degree	Employed full-time	White Collar	shoulder	under_4_weeks	1	right		0		0	2	2	2	#NULL!	1	7	1	5	2	0	#NULL!	#NULL!	7	7	5	#NULL!	0	0	0	#NULL!	16	17	18	#NULL!	18	15	10	#NULL!	14	14	5	#NULL!	60	60	0
169	59	Female	38.98	Postgraduate or professional degree, including master‚Äôs, doctorate, medical or law degree	Employed full-time	White Collar	ankle	4-12_weeks	1	left		0		0	0	1	1	1	1	7	2	0	1	1	2	0	6	4	2	1	20	0	0	0	11	5	5	6	4	3	1	0	1	0	0	0	0	0	0
170	53	Female	49.98	Four year college degree/bachelor‚Äôs degree	Employed full-time	White Collar	knee	under_4_weeks	1	left		0		0	2	1	#NULL!	#NULL!	1	7	2	0	1	3	#NULL!	#NULL!	7	2	#NULL!	#NULL!	0	0	#NULL!	#NULL!	12	11	#NULL!	#NULL!	14	2	#NULL!	#NULL!	5	3	#NULL!	#NULL!	30	30	0
171	60	Female	47.84	Four year college degree/bachelor‚Äôs degree	Does not work	Other	shoulder	4-12_weeks	1	right		0		0	0	2	2	1	1	7	1	14	2	0	2	0	4	3	1	3	60	10	0	84	18	9	15	8	8	10	5	8	12	8	5	11	#NULL!	#NULL!	#NULL!
172	54	Female	35.25	Some college (some community college, associate‚Äôs degree)	Employed full-time	White Collar	knee	4-12_weeks	1	left		0		0	0	2	#NULL!	1	2	0	2	0	2	0	2	0	3	4	#NULL!	2	0	0	#NULL!	0	7	14	#NULL!	0	3	2	#NULL!	1	3	3	#NULL!	2	20	20	0
173	53	Male	25.06	Postgraduate or professional degree, including master‚Äôs, doctorate, medical or law degree	Employed full-time	White Collar	neck	under_4_weeks	1	Not Applicable		0		0	2	1	#NULL!	#NULL!	1	7	1	1	#NULL!	#NULL!	#NULL!	#NULL!	6	1	#NULL!	#NULL!	100	0	#NULL!	#NULL!	8	2	#NULL!	#NULL!	4	3	#NULL!	#NULL!	5	3	#NULL!	#NULL!	39.6552	30	13.7931
174	61	Female	23.6	Postgraduate or professional degree, including master‚Äôs, doctorate, medical or law degree	Employed full-time	White Collar	low_back	under_4_weeks	1	Not Applicable		0		0	3	3	#NULL!	#NULL!	1	15	1	4	2	0	#NULL!	#NULL!	10	2	#NULL!	#NULL!	0	0	#NULL!	#NULL!	18	16	#NULL!	#NULL!	7	3	#NULL!	#NULL!	3	2	#NULL!	#NULL!	35.1852	30	7.40741
175	47	Male	42.89	Some postgraduate or professional schooling, no postgraduate degree	Employed full-time	White Collar	low_back	4-12_weeks	1	Not Applicable		0		0	2	2	2	#NULL!	1	7	1	3	2	0	#NULL!	#NULL!	7	2	4	#NULL!	0	20	0	#NULL!	16	16	5	#NULL!	0	0	0	#NULL!	4	0	0	#NULL!	30	30	0
176	62	Male	27.77	Postgraduate or professional degree, including master‚Äôs, doctorate, medical or law degree	Employed full-time	White Collar	shoulder	4-12_weeks	1	left		0		0	2	3	2	#NULL!	1	7	1	2	1	1	#NULL!	#NULL!	4	4	5	#NULL!	10	10	20	#NULL!	7	6	9	#NULL!	1	0	0	#NULL!	1	0	0	#NULL!	0	0	0
177	48	Male	34.1	Four year college degree/bachelor‚Äôs degree	Employed full-time	White Collar	hip	4-12_weeks	1	both		0		0	3	3	#NULL!	#NULL!	2	0	1	2	2	0	#NULL!	#NULL!	8	5	#NULL!	#NULL!	30	0	#NULL!	#NULL!	3	0	#NULL!	#NULL!	4	3	#NULL!	#NULL!	4	2	#NULL!	#NULL!	30	30	0
178	55	Female	23.19	Four year college degree/bachelor‚Äôs degree	Employed full-time	White Collar	hip	under_4_weeks	1	left		0		0	1	2	2	2	1	6	1	2	#NULL!	#NULL!	1	1	7	3	2	3	0	0	0	0	14	11	12	8	0	2	3	2	3	4	4	3	12.5	10	2.77778
179	52	Female	27.21	Postgraduate or professional degree, including master‚Äôs, doctorate, medical or law degree	Employed full-time	White Collar	knee	under_4_weeks	1	right		0		0	2	2	2	#NULL!	1	1	2	0	#NULL!	#NULL!	#NULL!	#NULL!	3	1	1	#NULL!	0	0	1	#NULL!	9	15	16	#NULL!	0	0	0	#NULL!	0	0	0	#NULL!	0	0	0
180	64	Female	25.68	Postgraduate or professional degree, including master‚Äôs, doctorate, medical or law degree	Does not work	Other	low_back	under_4_weeks	1	Not Applicable	dropout_conventional_PT	1		0	2	#NULL!	#NULL!	#NULL!	1	3	#NULL!	#NULL!	2	0	#NULL!	#NULL!	4	#NULL!	#NULL!	#NULL!	0	#NULL!	#NULL!	#NULL!	0	#NULL!	#NULL!	#NULL!	1	#NULL!	#NULL!	#NULL!	0	#NULL!	#NULL!	#NULL!	#NULL!	#NULL!	#NULL!
181	49	Female	22.29	Postgraduate or professional degree, including master‚Äôs, doctorate, medical or law degree	Employed full-time	White Collar	neck	4-12_weeks	1	Not Applicable	dropout_low_compliance	1		0	3	3	#NULL!	#NULL!	1	1	1	2	#NULL!	#NULL!	#NULL!	#NULL!	4	3	#NULL!	#NULL!	0	0	#NULL!	#NULL!	10	14	#NULL!	#NULL!	3	5	#NULL!	#NULL!	4	4	#NULL!	#NULL!	10	10	0
182	26	Male	25.03	Four year college degree/bachelor‚Äôs degree	Employed full-time	White Collar	low_back	4-12_weeks	1	Not Applicable		0		0	2	1	1	2	2	0	2	0	#NULL!	#NULL!	2	0	3	2	2	1	0	0	0	0	8	3	1	2	0	0	1	0	1	2	2	0	0	0	0
183	58	Female	28.32	Postgraduate or professional degree, including master‚Äôs, doctorate, medical or law degree	Employed full-time	White Collar	elbow	4-12_weeks	1	left		0		0	3	3	3	3	2	0	2	0	2	0	2	0	1	1	2	1	0	0	4	3	12	4	10	5	2	2	0	0	0	1	0	0	0	0	0
184	58	Female	27.15	Prefers not to answer	Employed full-time	White Collar	shoulder	4-12_weeks	1	right		0		0	2	2	#NULL!	1	2	0	2	0	1	1	2	0	2	1	#NULL!	2	0	0	#NULL!	0	2	1	#NULL!	0	4	3	#NULL!	3	1	1	#NULL!	3	10	10	0
185	42	Male	24.33	Postgraduate or professional degree, including master‚Äôs, doctorate, medical or law degree	Employed full-time	White Collar	low_back	4-12_weeks	1	Not Applicable		0		0	2	2	2	2	1	2	2	0	2	0	2	0	3	1	1	0	0	0	1	1	5	0	0	0	1	0	0	0	2	1	0	0	20	20	0
186	63	Female	24.19	Four year college degree/bachelor‚Äôs degree	Employed full-time	White Collar	knee	under_4_weeks	1	left		0		0	3	2	2	2	2	0	2	0	#NULL!	#NULL!	2	0	4	0	0	1	0	0	1	0	13	2	1	0	4	3	2	2	6	5	3	3	0	0	0
187	59	Male	29.2	Four year college degree/bachelor‚Äôs degree	Employed full-time	White Collar	low_back	under_4_weeks	1	Not Applicable		0		0	0	3	0	#NULL!	2	0	2	0	2	0	#NULL!	#NULL!	3	1	1	#NULL!	0	0	0	#NULL!	6	10	11	#NULL!	0	0	0	#NULL!	4	0	0	#NULL!	0	0	0
188	64	Female	33.15	Four year college degree/bachelor‚Äôs degree	Does not work	Other	shoulder	4-12_weeks	1	left		0		0	2	3	3	#NULL!	2	0	2	0	2	0	2	0	5	2	1	1	0	0	0	0	10	6	3	3	0	0	0	0	0	0	0	0	#NULL!	#NULL!	#NULL!
189	55	Male	30.61	Postgraduate or professional degree, including master‚Äôs, doctorate, medical or law degree	Employed full-time	White Collar	elbow	4-12_weeks	1	both		0		0	1	#NULL!	1	#NULL!	1	14	#NULL!	#NULL!	2	0	#NULL!	#NULL!	4	#NULL!	2	#NULL!	0	#NULL!	0	#NULL!	18	#NULL!	2	#NULL!	0	#NULL!	0	#NULL!	15	#NULL!	0	#NULL!	30	30	0
190	56	Male	25.77	Postgraduate or professional degree, including master‚Äôs, doctorate, medical or law degree	Employed full-time	White Collar	low_back	4-12_weeks	1	Not Applicable		0		0	1	#NULL!	#NULL!	2	2	0	#NULL!	#NULL!	#NULL!	#NULL!	2	0	6	#NULL!	#NULL!	0	0	#NULL!	#NULL!	1	1	#NULL!	#NULL!	2	1	#NULL!	#NULL!	2	2	#NULL!	#NULL!	2	0	0	0
191	60	Female	23.63	Four year college degree/bachelor‚Äôs degree	Employed full-time	White Collar	hip	under_4_weeks	1	right		0		0	3	3	3	3	1	1	2	0	#NULL!	#NULL!	2	0	8	2	2	0	0	0	0	0	3	8	6	6	2	1	1	3	0	0	0	0	0	0	0
192	40	Male	28.1	Postgraduate or professional degree, including master‚Äôs, doctorate, medical or law degree	Employed full-time	White Collar	elbow	4-12_weeks	1	left		0		0	3	3	2	2	2	0	1	4	#NULL!	#NULL!	2	0	7	5	3	1	40	20	0	0	12	5	0	0	0	0	0	0	1	0	0	0	20	20	0
193	35	Female	30.82	Four year college degree/bachelor‚Äôs degree	Employed full-time	White Collar	low_back	under_4_weeks	1	Not Applicable		0		0	3	2	3	#NULL!	1	2	2	0	2	0	#NULL!	#NULL!	3	1	1	#NULL!	80	0	6	#NULL!	21	13	7	#NULL!	8	2	5	#NULL!	1	0	1	#NULL!	#NULL!	#NULL!	#NULL!
194	47	Female	24.66	Postgraduate or professional degree, including master‚Äôs, doctorate, medical or law degree	Employed full-time	White Collar	neck	4-12_weeks	1	Not Applicable		0		0	1	2	2	2	1	3	2	0	2	0	2	0	8	5	3	3	0	0	0	2	1	1	1	0	1	0	0	0	3	0	1	0	50	50	0
195	64	Female	37.13	Four year college degree/bachelor‚Äôs degree	Employed full-time	White Collar	low_back	4-12_weeks	1	Not Applicable		0		0	1	3	3	#NULL!	2	0	2	0	2	0	#NULL!	#NULL!	4	3	1	#NULL!	0	0	0	#NULL!	11	9	8	#NULL!	6	4	2	#NULL!	2	1	0	#NULL!	#NULL!	#NULL!	#NULL!
196	57	Male	21.97	Prefers not to answer	Employed full-time	White Collar	neck	under_4_weeks	1	Not Applicable		0		0	3	3	#NULL!	3	2	0	2	0	2	0	2	0	2	1	#NULL!	0	0	0	#NULL!	0	4	4	#NULL!	0	0	0	#NULL!	0	2	0	#NULL!	2	0	0	0
197	56	Male	45.81	Postgraduate or professional degree, including master‚Äôs, doctorate, medical or law degree	Employed full-time	White Collar	knee	4-12_weeks	1	both		0		0	1	2	2	#NULL!	2	0	1	3	#NULL!	#NULL!	#NULL!	#NULL!	7	6	9	#NULL!	30	20	7	#NULL!	14	16	12	#NULL!	1	0	1	#NULL!	0	0	0	#NULL!	0	0	0
198	48	Female	41.16	Postgraduate or professional degree, including master‚Äôs, doctorate, medical or law degree	Employed full-time	White Collar	shoulder	4-12_weeks	1	right		0		0	2	2	#NULL!	#NULL!	2	0	2	0	#NULL!	#NULL!	#NULL!	#NULL!	5	2	#NULL!	#NULL!	0	0	#NULL!	#NULL!	12	12	#NULL!	#NULL!	0	0	#NULL!	#NULL!	4	2	#NULL!	#NULL!	0	0	0
199	29	Female	20.77	Four year college degree/bachelor‚Äôs degree	Employed full-time	White Collar	shoulder	4-12_weeks	1	right		0		0	3	3	3	3	2	0	2	0	2	0	2	0	4	1	0	0	0	0	0	0	17	12	12	4	4	2	4	3	2	0	2	1	0	0	0
200	45	Male	23.86	Postgraduate or professional degree, including master‚Äôs, doctorate, medical or law degree	Employed full-time	White Collar	knee	4-12_weeks	1	left		0		0	0	0	2	#NULL!	1	1	2	0	2	0	#NULL!	#NULL!	4	2	4	#NULL!	10	0	4	#NULL!	11	9	8	#NULL!	1	5	4	#NULL!	3	13	14	#NULL!	20	20	0
201	63	Female	24.92	Postgraduate or professional degree, including master‚Äôs, doctorate, medical or law degree	Employed full-time	White Collar	knee	4-12_weeks	1	left		0		0	1	1	#NULL!	#NULL!	2	0	1	1	2	0	#NULL!	#NULL!	3	3	#NULL!	#NULL!	10	20	#NULL!	#NULL!	22	13	#NULL!	#NULL!	0	0	#NULL!	#NULL!	0	0	#NULL!	#NULL!	10	10	0
202	75	Female	35	Postgraduate or professional degree, including master‚Äôs, doctorate, medical or law degree	Employed full-time	White Collar	low_back	under_4_weeks	1	Not Applicable		0		0	1	1	#NULL!	2	1	3	2	0	2	0	1	1	2	2	#NULL!	1	0	0	#NULL!	1	8	2	#NULL!	5	0	0	#NULL!	0	3	4	#NULL!	2	0	0	0
203	62	Male	28.36	Some college (some community college, associate‚Äôs degree)	Employed full-time	White Collar	knee	4-12_weeks	1	left		0		0	3	3	3	3	1	1	1	2	#NULL!	#NULL!	1	2	0	1	1	2	0	0	0	0	14	13	3	10	0	0	0	0	0	0	0	0	100	100	100
204	64	Female	45.47	Postgraduate or professional degree, including master‚Äôs, doctorate, medical or law degree	Employed full-time	White Collar	shoulder	4-12_weeks	1	right		0		0	3	3	3	3	1	3	1	7	1	2	1	7	8	5	2	10	10	10	0	15	13	12	5	24	5	8	4	1	3	7	3	6	10	10	0
205	61	Male	29.82	Postgraduate or professional degree, including master‚Äôs, doctorate, medical or law degree	Employed full-time	White Collar	knee	under_4_weeks	1	right		0		0	3	3	3	3	2	0	2	0	2	0	2	0	3	2	2	1	10	0	11	0	14	13	8	10	0	0	0	0	0	2	2	4	0	0	0
206	63	Female	30.06	Four year college degree/bachelor‚Äôs degree	Does not work	Other	knee	4-12_weeks	1	right		0		0	1	2	2	3	2	0	2	0	2	0	2	0	3	5	3	4	40	70	30	30	19	7	1	3	1	4	3	1	1	3	2	3	#NULL!	#NULL!	#NULL!
207	66	Female	28.44	Postgraduate or professional degree, including master‚Äôs, doctorate, medical or law degree	Employed full-time	White Collar	knee	under_4_weeks	1	left		0		0	2	2	2	2	1	14	1	2	2	0	2	0	3	1	1	0	0	10	0	0	4	8	5	1	1	0	1	0	1	0	1	1	4.25532	0	4.25532
208	36	Male	27.92	Four year college degree/bachelor‚Äôs degree	Employed full-time	White Collar	low_back	4-12_weeks	1	Not Applicable		0		0	2	2	2	#NULL!	2	0	2	0	#NULL!	#NULL!	#NULL!	#NULL!	4	2	2	#NULL!	0	0	0	#NULL!	8	2	3	#NULL!	5	0	1	#NULL!	2	0	1	#NULL!	10	10	0
209	63	Female	26.37	Some college (some community college, associate‚Äôs degree)	Employed full-time	White Collar	hip	4-12_weeks	1	both		0		0	3	3	#NULL!	3	1	7	1	3	2	0	1	2	6	1	#NULL!	0	0	0	#NULL!	0	13	2	#NULL!	1	4	2	#NULL!	3	2	2	#NULL!	2	10	10	0
210	30	Female	27.42	Four year college degree/bachelor‚Äôs degree	Employed full-time	White Collar	low_back	under_4_weeks	1	Not Applicable		0		0	1	#NULL!	1	1	2	0	#NULL!	#NULL!	2	0	2	0	4	#NULL!	1	1	0	#NULL!	0	0	3	#NULL!	3	1	0	#NULL!	0	0	0	#NULL!	0	0	#NULL!	#NULL!	#NULL!
211	51	Male	27.43	Prefers not to answer	Employed full-time	White Collar	low_back	4-12_weeks	1	Not Applicable		0		0	3	#NULL!	3	#NULL!	2	0	#NULL!	#NULL!	2	0	#NULL!	#NULL!	4	#NULL!	1	#NULL!	0	#NULL!	1	#NULL!	15	#NULL!	20	#NULL!	1	#NULL!	5	#NULL!	2	#NULL!	5	#NULL!	0	0	0
212	53	Female	28	Four year college degree/bachelor‚Äôs degree	Employed full-time	White Collar	knee	4-12_weeks	1	right		0		0	2	2	#NULL!	2	1	7	2	0	1	1	1	2	6	3	#NULL!	4	10	0	#NULL!	4	17	17	#NULL!	9	4	2	#NULL!	2	0	0	#NULL!	0	60	60	0
213	58	Male	27.63	Prefers not to answer	Does not work	White Collar	knee	4-12_weeks	1	both		0		0	3	3	2	2	1	7	1	5	#NULL!	#NULL!	1	12	4	3	3	5	20	10	0	10	11	9	6	6	1	2	0	3	4	1	3	3	#NULL!	#NULL!	#NULL!
214	39	Female	44.56	Four year college degree/bachelor‚Äôs degree	Employed full-time	White Collar	neck	4-12_weeks	1	Not Applicable		0		0	2	3	2	2	1	7	2	0	1	1	2	0	5	2	3	2	0	0	0	0	11	11	10	14	4	2	7	2	2	1	1	1	20	20	0
215	47	Female	32.44	Four year college degree/bachelor‚Äôs degree	Does not work	Other	ankle	under_4_weeks	1	left		0		0	2	2	2	2	2	0	2	0	1	3	2	0	7	7	7	2	0	0	0	0	13	13	13	13	13	10	13	7	10	6	11	6	70	70	0
216	50	Female	33.13	Some postgraduate or professional schooling, no postgraduate degree	Employed full-time	White Collar	elbow	4-12_weeks	1	right		0		0	1	2	2	#NULL!	1	3	1	3	#NULL!	#NULL!	#NULL!	#NULL!	5	2	1	#NULL!	0	0	0	#NULL!	18	13	13	#NULL!	2	2	1	#NULL!	3	3	2	#NULL!	20	20	0
217	65	Female	24.44	Postgraduate or professional degree, including master‚Äôs, doctorate, medical or law degree	Employed part-time	White Collar	low_back	4-12_weeks	1	Not Applicable		0		0	2	2	2	2	2	0	2	0	#NULL!	#NULL!	2	0	2	1	2	1	10	0	3	1	14	3	7	4	5	6	6	6	5	6	4	4	0	0	0
218	57	Male	32.96	Four year college degree/bachelor‚Äôs degree	Employed full-time	White Collar	elbow	4-12_weeks	1	right		0		0	1	2	2	#NULL!	2	0	2	0	2	0	#NULL!	#NULL!	7	2	1	#NULL!	60	0	3	#NULL!	10	13	11	#NULL!	5	1	0	#NULL!	6	3	2	#NULL!	0	0	0
219	55	Female	23.8	Four year college degree/bachelor‚Äôs degree	Employed full-time	White Collar	neck	4-12_weeks	1	Not Applicable		0		0	1	#NULL!	1	1	2	0	#NULL!	#NULL!	2	0	1	2	3	#NULL!	1	2	0	#NULL!	1	0	6	#NULL!	8	17	4	#NULL!	1	4	1	#NULL!	2	2	10	10	0
220	36	Male	24.36	Postgraduate or professional degree, including master‚Äôs, doctorate, medical or law degree	Employed full-time	White Collar	shoulder	under_4_weeks	1	left	dropout_low_compliance	1		0	2	#NULL!	1	#NULL!	2	0	#NULL!	#NULL!	1	3	#NULL!	#NULL!	6	#NULL!	1	#NULL!	0	#NULL!	0	#NULL!	12	#NULL!	11	#NULL!	1	#NULL!	1	#NULL!	2	#NULL!	3	#NULL!	20	20	0
221	51	Female	36.96	Four year college degree/bachelor‚Äôs degree	Employed full-time	White Collar	knee	4-12_weeks	1	both		0		0	0	2	#NULL!	1	1	7	1	2	2	0	1	1	4	3	#NULL!	5	40	15	#NULL!	30	13	9	#NULL!	10	1	1	#NULL!	3	2	2	#NULL!	3	20	20	0
222	62	Male	25.48	Four year college degree/bachelor‚Äôs degree	Employed full-time	White Collar	neck	under_4_weeks	1	Not Applicable		0		0	3	3	3	3	2	0	2	0	#NULL!	#NULL!	2	0	6	3	6	6	0	0	0	0	5	5	4	4	0	0	0	0	0	0	0	0	20	20	0
223	59	Male	36.45	Postgraduate or professional degree, including master‚Äôs, doctorate, medical or law degree	Employed full-time	White Collar	low_back	4-12_weeks	1	Not Applicable	dropout_low_compliance	1		0	0	#NULL!	#NULL!	#NULL!	2	0	#NULL!	#NULL!	2	0	#NULL!	#NULL!	6	#NULL!	#NULL!	#NULL!	0	#NULL!	#NULL!	#NULL!	13	#NULL!	#NULL!	#NULL!	7	#NULL!	#NULL!	#NULL!	2	#NULL!	#NULL!	#NULL!	20	20	0
224	61	Female	40.93	Some postgraduate or professional schooling, no postgraduate degree	Does not work	Other	low_back	under_4_weeks	1	Not Applicable		0		0	1	3	2	2	1	1	2	0	1	4	2	0	9	2	2	2	0	0	0	10	8	8	7	6	7	3	0	0	15	4	0	1	#NULL!	#NULL!	#NULL!
225	64	Male	23.91	Prefers not to answer	Employed part-time	Blue Collar	low_back	4-12_weeks	1	Not Applicable		0		0	0	#NULL!	#NULL!	#NULL!	2	0	#NULL!	#NULL!	#NULL!	#NULL!	#NULL!	#NULL!	5	#NULL!	#NULL!	#NULL!	0	#NULL!	#NULL!	#NULL!	15	#NULL!	#NULL!	#NULL!	4	#NULL!	#NULL!	#NULL!	2	#NULL!	#NULL!	#NULL!	10	10	0
226	59	Female	23.92	Four year college degree/bachelor‚Äôs degree	Employed full-time	White Collar	low_back	under_4_weeks	1	Not Applicable	dropout_low_compliance	1		0	2	2	#NULL!	#NULL!	2	0	2	0	#NULL!	#NULL!	#NULL!	#NULL!	3	2	#NULL!	#NULL!	0	0	#NULL!	#NULL!	16	11	#NULL!	#NULL!	2	3	#NULL!	#NULL!	2	2	#NULL!	#NULL!	10	10	0
227	41	Female	32.44	Four year college degree/bachelor‚Äôs degree	Employed full-time	White Collar	ankle	4-12_weeks	1	left		0		0	1	3	3	#NULL!	2	0	2	0	2	0	#NULL!	#NULL!	4	2	2	#NULL!	10	1	10	#NULL!	17	13	14	#NULL!	4	0	0	#NULL!	1	0	0	#NULL!	0	0	0
228	58	Male	23.7	Postgraduate or professional degree, including master‚Äôs, doctorate, medical or law degree	Employed full-time	White Collar	shoulder	4-12_weeks	1	left		0		0	0	1	1	1	2	0	2	0	1	5	2	0	1	1	1	0	0	0	0	0	8	1	1	3	0	0	0	0	0	1	1	1	0	0	0
229	46	Female	24.63	Four year college degree/bachelor‚Äôs degree	Does not work	Other	knee	4-12_weeks	1	right		0		0	2	2	2	2	1	7	2	0	2	0	2	0	6	1	1	1	20	0	0	0	24	21	16	18	2	0	0	0	1	0	1	0	#NULL!	#NULL!	#NULL!
230	53	Female	25.8	Four year college degree/bachelor‚Äôs degree	Employed full-time	White Collar	hip	4-12_weeks	1	both		0		0	2	2	2	#NULL!	1	10	1	3	1	4	#NULL!	#NULL!	3	2	0	#NULL!	0	0	0	#NULL!	9	17	0	#NULL!	0	3	0	#NULL!	0	2	0	#NULL!	0	0	0
231	46	Male	27.79	Postgraduate or professional degree, including master‚Äôs, doctorate, medical or law degree	Employed full-time	White Collar	neck	under_4_weeks	1	Not Applicable		0		0	0	1	1	#NULL!	2	0	1	1	2	0	#NULL!	#NULL!	2	1	1	#NULL!	0	0	1	#NULL!	3	0	0	#NULL!	1	0	0	#NULL!	1	1	0	#NULL!	10	10	0
232	25	Female	23.7	Four year college degree/bachelor‚Äôs degree	Does not work	Other	low_back	under_4_weeks	1	Not Applicable		0		0	1	2	2	2	2	0	2	0	#NULL!	#NULL!	2	0	7	2	2	2	0	0	0	1	16	11	3	11	5	3	3	4	1	1	2	2	#NULL!	#NULL!	#NULL!
233	66	Female	20.44	Postgraduate or professional degree, including master‚Äôs, doctorate, medical or law degree	Employed full-time	White Collar	neck	4-12_weeks	1	Not Applicable		0		0	3	3	3	#NULL!	2	0	2	0	2	0	#NULL!	#NULL!	3	1	1	#NULL!	0	0	0	#NULL!	2	2	1	#NULL!	1	0	0	#NULL!	0	0	0	#NULL!	0	0	0
234	47	Male	21.2	Postgraduate or professional degree, including master‚Äôs, doctorate, medical or law degree	Employed full-time	White Collar	neck	4-12_weeks	1	Not Applicable		0		0	2	2	#NULL!	#NULL!	1	7	2	0	2	0	#NULL!	#NULL!	4	3	#NULL!	#NULL!	0	0	#NULL!	#NULL!	3	3	#NULL!	#NULL!	1	0	#NULL!	#NULL!	0	0	#NULL!	#NULL!	20	20	0
235	62	Male	43.5	Postgraduate or professional degree, including master‚Äôs, doctorate, medical or law degree	Employed full-time	White Collar	ankle	4-12_weeks	1	left		0		0	0	2	1	2	2	0	2	0	#NULL!	#NULL!	2	0	4	3	5	3	0	0	0	0	13	4	5	6	0	0	0	0	1	0	0	0	10	10	0
236	64	Male	28.49	Four year college degree/bachelor‚Äôs degree	Employed full-time	White Collar	knee	under_4_weeks	1	left		0		0	3	3	#NULL!	#NULL!	1	7	2	0	2	0	#NULL!	#NULL!	7	1	#NULL!	#NULL!	30	0	#NULL!	#NULL!	15	15	#NULL!	#NULL!	2	1	#NULL!	#NULL!	1	1	#NULL!	#NULL!	0	0	0
237	48	Male	27.02	Four year college degree/bachelor‚Äôs degree	Employed full-time	White Collar	shoulder	under_4_weeks	1	left		0		0	3	3	3	3	1	7	1	3	1	7	2	0	7	7	1	1	0	0	0	0	23	14	4	4	0	0	0	0	0	0	0	0	0	0	0
238	60	Female	28.71	Four year college degree/bachelor‚Äôs degree	Employed part-time	White Collar	hip	4-12_weeks	1	right		0		0	3	2	3	2	2	0	2	0	#NULL!	#NULL!	2	0	7	4	6	4	0	2	0	1	5	11	10	6	7	6	7	7	8	3	7	6	20	20	0
239	21	Female	21.19	Prefers not to answer	Employed part-time	Other	knee	4-12_weeks	1	both	dropout_low_compliance	1		0	0	1	1	1	2	0	2	0	2	0	2	0	4	3	4	1	0	0	0	1	11	7	4	13	3	0	0	0	0	0	0	0	10	10	0
240	56	Male	25.91	Postgraduate or professional degree, including master‚Äôs, doctorate, medical or law degree	Employed full-time	White Collar	shoulder	under_4_weeks	1	left		0		0	2	2	#NULL!	#NULL!	1	5	1	2	2	0	#NULL!	#NULL!	4	1	#NULL!	#NULL!	0	1	#NULL!	#NULL!	10	3	#NULL!	#NULL!	0	0	#NULL!	#NULL!	0	1	#NULL!	#NULL!	10	10	0
241	46	Male	28.04	Prefers not to answer	Employed full-time	White Collar	shoulder	under_4_weeks	1	both	dropout_other	1		0	1	2	#NULL!	#NULL!	2	0	2	0	2	0	#NULL!	#NULL!	6	2	#NULL!	#NULL!	10	1	#NULL!	#NULL!	16	11	#NULL!	#NULL!	1	1	#NULL!	#NULL!	0	2	#NULL!	#NULL!	10	10	0
242	63	Male	24.36	Postgraduate or professional degree, including master‚Äôs, doctorate, medical or law degree	Employed full-time	White Collar	shoulder	4-12_weeks	1	both		0		0	2	2	2	2	2	0	2	0	#NULL!	#NULL!	2	0	6	3	3	3	0	1	0	0	9	9	4	0	0	0	0	0	0	0	0	0	0	0	0
243	49	Female	23.05	Some college (some community college, associate‚Äôs degree)	Employed full-time	White Collar	low_back	4-12_weeks	1	Not Applicable		0		0	1	3	#NULL!	3	2	0	2	0	1	2	2	0	7	0	#NULL!	0	0	0	#NULL!	0	13	0	#NULL!	0	2	2	#NULL!	0	0	0	#NULL!	0	40	40	0
244	34	Female	32.44	Four year college degree/bachelor‚Äôs degree	Employed full-time	White Collar	hip	4-12_weeks	1	both		0		0	1	0	#NULL!	#NULL!	2	0	1	4	2	0	#NULL!	#NULL!	4	3	#NULL!	#NULL!	0	0	#NULL!	#NULL!	15	22	#NULL!	#NULL!	0	8	#NULL!	#NULL!	0	12	#NULL!	#NULL!	20	20	0
245	39	Male	27.8	Four year college degree/bachelor‚Äôs degree	Employed full-time	White Collar	ankle	under_4_weeks	1	right		0		0	2	1	2	1	1	1	2	0	#NULL!	#NULL!	2	0	3	2	0	0	0	0	0	0	15	14	6	11	0	0	0	0	0	0	0	0	0	0	0
246	46	Male	30.06	Prefers not to answer	Employed full-time	White Collar	shoulder	4-12_weeks	1	right	dropout_low_compliance	1		0	1	#NULL!	#NULL!	#NULL!	2	0	#NULL!	#NULL!	2	0	#NULL!	#NULL!	2	#NULL!	#NULL!	#NULL!	0	#NULL!	#NULL!	#NULL!	15	#NULL!	#NULL!	#NULL!	1	#NULL!	#NULL!	#NULL!	2	#NULL!	#NULL!	#NULL!	7.40741	0	7.40741
247	64	Female	20.49	Four year college degree/bachelor‚Äôs degree	Employed full-time	White Collar	knee	4-12_weeks	1	right		0		0	1	1	2	2	1	4	1	3	#NULL!	#NULL!	1	1	6	4	2	2	0	0	0	0	13	12	4	8	0	0	0	0	0	0	0	0	0	0	0
248	53	Female	24.92	Four year college degree/bachelor‚Äôs degree	Employed full-time	White Collar	low_back	under_4_weeks	1	Not Applicable		0		0	3	#NULL!	3	1	1	7	#NULL!	#NULL!	2	0	2	0	4	#NULL!	1	1	10	#NULL!	3	2	18	#NULL!	3	15	5	#NULL!	5	6	3	#NULL!	1	0	31.8919	30	2.7027
249	57	Female	26.67	Four year college degree/bachelor‚Äôs degree	Employed full-time	White Collar	hip	under_4_weeks	1	left		0		0	3	3	3	3	2	0	2	0	2	0	2	0	2	0	0	0	0	0	0	0	0	0	0	0	0	3	0	0	0	0	0	0	0	0	0
250	47	Male	22.19	Postgraduate or professional degree, including master‚Äôs, doctorate, medical or law degree	Employed full-time	White Collar	knee	4-12_weeks	1	left		0		0	3	3	3	3	2	0	2	0	2	0	2	0	4	3	1	2	0	0	0	0	8	17	7	10	0	0	0	0	0	0	0	0	0	0	0
251	33	Female	48.65	Prefers not to answer	Employed full-time	White Collar	low_back	under_4_weeks	1	Not Applicable		0		0	0	#NULL!	1	#NULL!	1	7	#NULL!	#NULL!	1	14	#NULL!	#NULL!	5	#NULL!	0	#NULL!	0	#NULL!	0	#NULL!	8	#NULL!	4	#NULL!	4	#NULL!	8	#NULL!	8	#NULL!	6	#NULL!	20	20	0
252	59	Female	20.92	Some postgraduate or professional schooling, no postgraduate degree	Employed full-time	White Collar	shoulder	4-12_weeks	1	left	dropout_low_compliance	1		0	3	2	#NULL!	#NULL!	2	0	2	0	2	0	#NULL!	#NULL!	2	2	#NULL!	#NULL!	0	0	#NULL!	#NULL!	8	5	#NULL!	#NULL!	0	2	#NULL!	#NULL!	0	1	#NULL!	#NULL!	#NULL!	#NULL!	#NULL!
253	63	Female	31.15	High school graduate or GED	Does not work	Other	shoulder	4-12_weeks	1	right		0		0	1	1	#NULL!	#NULL!	2	0	2	0	#NULL!	#NULL!	#NULL!	#NULL!	6	4	#NULL!	#NULL!	30	2	#NULL!	#NULL!	15	13	#NULL!	#NULL!	6	3	#NULL!	#NULL!	5	5	#NULL!	#NULL!	#NULL!	#NULL!	#NULL!
254	48	Male	22.4	Prefers not to answer	Employed full-time	White Collar	shoulder	under_4_weeks	1	both		0		0	3	3	#NULL!	#NULL!	1	10	2	0	1	6	#NULL!	#NULL!	6	1	#NULL!	#NULL!	0	0	#NULL!	#NULL!	18	3	#NULL!	#NULL!	3	1	#NULL!	#NULL!	3	1	#NULL!	#NULL!	80.4348	70	34.7826
255	61	Male	30.01	Postgraduate or professional degree, including master‚Äôs, doctorate, medical or law degree	Employed full-time	White Collar	knee	4-12_weeks	1	both		0		0	3	3	#NULL!	#NULL!	1	2	1	10	#NULL!	#NULL!	#NULL!	#NULL!	5	2	#NULL!	#NULL!	0	5	#NULL!	#NULL!	12	5	#NULL!	#NULL!	0	0	#NULL!	#NULL!	0	3	#NULL!	#NULL!	0	0	0
256	32	Female	25.71	Four year college degree/bachelor‚Äôs degree	Employed full-time	White Collar	shoulder	4-12_weeks	1	both		0		0	1	1	1	#NULL!	1	1	2	0	#NULL!	#NULL!	#NULL!	#NULL!	6	0	0	#NULL!	0	0	0	#NULL!	11	16	15	#NULL!	6	0	0	#NULL!	0	1	0	#NULL!	50	50	0
257	34	Male	32.47	Postgraduate or professional degree, including master‚Äôs, doctorate, medical or law degree	Employed full-time	White Collar	low_back	under_4_weeks	1	Not Applicable	dropout_low_compliance	1		0	1	1	#NULL!	1	2	0	2	0	2	0	2	0	2	0	#NULL!	0	0	0	#NULL!	0	10	12	#NULL!	8	4	2	#NULL!	3	6	4	#NULL!	4	50	50	0
258	41	Female	27.49	Postgraduate or professional degree, including master‚Äôs, doctorate, medical or law degree	Employed full-time	White Collar	knee	under_4_weeks	1	left		0		0	1	1	1	2	2	0	2	0	#NULL!	#NULL!	2	0	7	4	1	2	50	10	1	0	23	14	18	14	4	2	0	1	1	1	2	1	0	0	0
259	57	Male	24.25	Prefers not to answer	Employed full-time	White Collar	elbow	4-12_weeks	1	right		0		0	2	3	2	3	2	0	2	0	2	0	2	0	1	1	5	0	0	0	0	0	15	11	13	3	0	1	1	0	0	2	2	1	0	0	0
260	43	Female	44.2	Four year college degree/bachelor‚Äôs degree	Employed full-time	White Collar	knee	under_4_weeks	1	right		0		0	0	1	1	0	2	0	1	3	2	0	2	0	2	5	0	0	0	0	0	0	16	14	11	4	4	0	2	0	6	1	0	1	0	0	0
261	59	Female	26.58	Some college (some community college, associate‚Äôs degree)	Employed full-time	White Collar	low_back	under_4_weeks	1	Not Applicable	dropout_conventional_PT	1		0	0	#NULL!	#NULL!	#NULL!	1	7	#NULL!	#NULL!	2	0	#NULL!	#NULL!	8	#NULL!	#NULL!	#NULL!	0	#NULL!	#NULL!	#NULL!	13	#NULL!	#NULL!	#NULL!	1	#NULL!	#NULL!	#NULL!	3	#NULL!	#NULL!	#NULL!	0	0	0
262	65	Female	28.51	Prefers not to answer	Does not work	Other	knee	4-12_weeks	1	both		0		0	3	3	3	3	2	0	1	14	#NULL!	#NULL!	1	14	6	1	7	2	0	0	0	0	3	2	5	2	0	0	0	0	3	0	1	0	#NULL!	#NULL!	#NULL!
263	49	Female	27.32	Prefers not to answer	Employed full-time	White Collar	shoulder	4-12_weeks	1	both		0		0	2	2	2	#NULL!	2	0	2	0	1	14	#NULL!	#NULL!	4	4	7	#NULL!	0	0	0	#NULL!	19	15	11	#NULL!	0	0	0	#NULL!	0	0	0	#NULL!	0	0	0
264	59	Male	24.11	Four year college degree/bachelor‚Äôs degree	Employed full-time	White Collar	low_back	4-12_weeks	1	Not Applicable		0		0	3	2	2	3	2	0	2	0	#NULL!	#NULL!	2	0	2	0	0	0	10	1	0	0	9	8	4	9	2	0	0	0	1	2	1	1	20	20	0
265	55	Female	29.03	Postgraduate or professional degree, including master‚Äôs, doctorate, medical or law degree	Employed full-time	White Collar	hip	4-12_weeks	1	left		0		0	2	2	2	2	1	3	2	0	2	0	1	4	6	2	2	5	30	0	20	30	12	11	4	7	1	2	1	0	0	0	1	0	0	0	0
266	22	Male	24.34	Four year college degree/bachelor‚Äôs degree	Employed full-time	White Collar	hip	4-12_weeks	1	left		0		0	2	2	#NULL!	#NULL!	2	0	2	0	2	0	#NULL!	#NULL!	3	1	#NULL!	#NULL!	5	1	#NULL!	#NULL!	6	9	#NULL!	#NULL!	9	5	#NULL!	#NULL!	12	7	#NULL!	#NULL!	10	10	0
267	48	Female	25.76	Postgraduate or professional degree, including master‚Äôs, doctorate, medical or law degree	Employed full-time	White Collar	ankle	4-12_weeks	1	left	dropout_other	1		0	1	2	1	#NULL!	1	2	2	0	#NULL!	#NULL!	#NULL!	#NULL!	7	5	4	#NULL!	40	20	10	#NULL!	10	7	6	#NULL!	2	0	4	#NULL!	1	0	2	#NULL!	10	10	0
268	61	Female	33.59	Four year college degree/bachelor‚Äôs degree	Employed full-time	White Collar	low_back	4-12_weeks	1	Not Applicable		0		0	2	2	3	2	1	1	2	0	2	0	2	0	3	5	3	0	0	1	0	0	2	6	0	0	4	4	3	0	6	7	2	1	0	0	0
269	43	Female	22.66	Postgraduate or professional degree, including master‚Äôs, doctorate, medical or law degree	Employed full-time	White Collar	knee	4-12_weeks	1	right		0		0	2	2	2	2	2	0	2	0	2	0	2	0	6	2	2	2	0	0	0	0	13	12	13	15	0	0	0	0	0	0	0	0	0	0	0
270	36	Male	32.9	Four year college degree/bachelor‚Äôs degree	Employed full-time	White Collar	shoulder	4-12_weeks	1	left		0		0	2	2	3	2	2	0	2	0	2	0	2	0	3	1	3	1	5	0	0	0	16	16	13	12	0	0	0	0	0	0	0	0	0	0	0
271	57	Female	31.39	Some college (some community college, associate‚Äôs degree)	Employed full-time	White Collar	low_back	4-12_weeks	1	Not Applicable		0		0	2	2	2	2	1	7	1	2	1	7	2	0	7	5	3	1	10	0	0	2	10	5	10	13	9	6	1	1	4	2	0	0	70	70	0
272	61	Female	25.18	Some college (some community college, associate‚Äôs degree)	Employed full-time	White Collar	shoulder	4-12_weeks	1	left		0		0	1	2	2	2	2	0	2	0	1	2	2	0	6	4	3	3	1	0	1	0	0	0	2	2	0	0	0	0	2	0	1	0	10	10	0
273	44	Female	40.15	Some college (some community college, associate‚Äôs degree)	Employed full-time	White Collar	hip	4-12_weeks	1	both	dropout_low_compliance	1		0	0	#NULL!	#NULL!	#NULL!	2	0	#NULL!	#NULL!	2	0	#NULL!	#NULL!	8	#NULL!	#NULL!	#NULL!	0	#NULL!	#NULL!	#NULL!	0	#NULL!	#NULL!	#NULL!	4	#NULL!	#NULL!	#NULL!	1	#NULL!	#NULL!	#NULL!	10	10	0
274	56	Male	23.86	Some college (some community college, associate‚Äôs degree)	Employed full-time	White Collar	ankle	under_4_weeks	1	right		0		0	3	3	#NULL!	#NULL!	2	0	2	0	2	0	#NULL!	#NULL!	6	0	#NULL!	#NULL!	1	0	#NULL!	#NULL!	4	2	#NULL!	#NULL!	0	0	#NULL!	#NULL!	0	1	#NULL!	#NULL!	10	10	0
275	45	Female	32.29	Postgraduate or professional degree, including master‚Äôs, doctorate, medical or law degree	Employed full-time	White Collar	neck	4-12_weeks	1	Not Applicable		0		0	1	1	1	#NULL!	2	0	2	0	#NULL!	#NULL!	#NULL!	#NULL!	3	2	1	#NULL!	10	1	0	#NULL!	2	8	0	#NULL!	3	1	1	#NULL!	2	1	0	#NULL!	20	20	0
276	57	Female	34.99	Some college (some community college, associate‚Äôs degree)	Employed full-time	White Collar	elbow	4-12_weeks	1	right		0		0	0	2	1	#NULL!	2	0	2	0	1	21	#NULL!	#NULL!	7	1	1	#NULL!	3	0	0	#NULL!	24	12	7	#NULL!	1	0	0	#NULL!	0	0	0	#NULL!	70	70	0
277	55	Female	22.99	Prefers not to answer	Employed full-time	White Collar	knee	under_4_weeks	1	left	dropout_other	1		0	3	#NULL!	#NULL!	#NULL!	2	0	#NULL!	#NULL!	#NULL!	#NULL!	#NULL!	#NULL!	4	#NULL!	#NULL!	#NULL!	0	#NULL!	#NULL!	#NULL!	14	#NULL!	#NULL!	#NULL!	2	#NULL!	#NULL!	#NULL!	8	#NULL!	#NULL!	#NULL!	0	0	0
278	52	Male	29.92	Four year college degree/bachelor‚Äôs degree	Employed full-time	White Collar	low_back	under_4_weeks	1	Not Applicable		0		0	2	2	2	#NULL!	1	5	2	0	#NULL!	#NULL!	#NULL!	#NULL!	4	1	0	#NULL!	0	0	0	#NULL!	15	0	0	#NULL!	3	0	0	#NULL!	0	0	0	#NULL!	10	10	0
279	35	Female	29.03	Prefers not to answer	Employed full-time	White Collar	shoulder	4-12_weeks	1	left		0		0	1	#NULL!	2	2	1	7	#NULL!	#NULL!	2	0	2	0	5	#NULL!	4	2	1	#NULL!	0	0	11	#NULL!	20	17	7	#NULL!	2	5	6	#NULL!	2	2	0	0	0
280	65	Female	23.3	Four year college degree/bachelor‚Äôs degree	Employed full-time	White Collar	elbow	4-12_weeks	1	left	dropout_low_compliance	1		0	2	1	#NULL!	#NULL!	2	0	2	0	1	12	#NULL!	#NULL!	7	5	#NULL!	#NULL!	1	1	#NULL!	#NULL!	20	12	#NULL!	#NULL!	2	0	#NULL!	#NULL!	1	0	#NULL!	#NULL!	0	0	0
281	64	Male	21.22	Not Available	Not Available	Not Available	shoulder	4-12_weeks	1	Not Applicable		0		0	2	#NULL!	#NULL!	#NULL!	2	0	#NULL!	#NULL!	2	0	#NULL!	#NULL!	3	#NULL!	#NULL!	#NULL!	0	#NULL!	#NULL!	#NULL!	0	#NULL!	#NULL!	#NULL!	0	#NULL!	#NULL!	#NULL!	1	#NULL!	#NULL!	#NULL!	0	0	0
282	39	Male	26.79	Postgraduate or professional degree, including master‚Äôs, doctorate, medical or law degree	Employed full-time	White Collar	knee	4-12_weeks	1	right		0		0	1	2	1	1	2	0	2	0	2	0	2	0	4	1	1	1	28	0	0	0	0	9	0	0	8	9	14	19	11	8	11	21	20	20	0
283	30	Female	28.93	Postgraduate or professional degree, including master‚Äôs, doctorate, medical or law degree	Employed full-time	White Collar	knee	4-12_weeks	1	both	dropout_low_compliance	1		0	1	#NULL!	#NULL!	#NULL!	1	1	#NULL!	#NULL!	2	0	#NULL!	#NULL!	3	#NULL!	#NULL!	#NULL!	1	#NULL!	#NULL!	#NULL!	12	#NULL!	#NULL!	#NULL!	2	#NULL!	#NULL!	#NULL!	1	#NULL!	#NULL!	#NULL!	10	10	0
284	37	Male	24.91	Prefers not to answer	Employed full-time	White Collar	neck	4-12_weeks	1	Not Applicable		0		0	1	2	2	2	2	0	2	0	1	7	2	0	6	5	4	3	8	0	2	0	7	2	3	1	0	0	0	0	0	0	0	0	33.3333	20	16.6667
285	50	Male	33.18	Some college (some community college, associate‚Äôs degree)	Employed full-time	White Collar	low_back	under_4_weeks	1	Not Applicable	dropout_low_compliance	1		0	0	1	#NULL!	#NULL!	2	0	2	0	1	7	#NULL!	#NULL!	3	2	#NULL!	#NULL!	0	0	#NULL!	#NULL!	5	0	#NULL!	#NULL!	2	6	#NULL!	#NULL!	0	0	#NULL!	#NULL!	10	10	0
286	36	Female	25.52	High school graduate or GED	Does not work	Other	low_back	4-12_weeks	1	Not Applicable		0		0	1	2	#NULL!	#NULL!	1	2	2	0	1	6	#NULL!	#NULL!	8	7	#NULL!	#NULL!	2	1	#NULL!	#NULL!	13	7	#NULL!	#NULL!	1	0	#NULL!	#NULL!	1	0	#NULL!	#NULL!	#NULL!	#NULL!	#NULL!
287	58	Female	30.53	Prefers not to answer	Employed full-time	White Collar	neck	4-12_weeks	1	Not Applicable		0		0	1	1	2	#NULL!	2	0	2	0	2	0	#NULL!	#NULL!	2	2	0	#NULL!	0	0	0	#NULL!	6	7	9	#NULL!	3	1	3	#NULL!	2	1	0	#NULL!	10	10	0
288	60	Male	31.84	Four year college degree/bachelor‚Äôs degree	Employed full-time	White Collar	hip	4-12_weeks	1	right		0		0	0	1	0	0	1	1	1	3	1	2	2	0	4	3	2	2	90	0	10	0	10	5	5	0	5	2	4	4	4	4	3	4	0	0	0
289	52	Female	40.18	Four year college degree/bachelor‚Äôs degree	Employed full-time	White Collar	low_back	under_4_weeks	1	Not Applicable		0		0	0	0	0	3	1	1	1	2	2	0	2	0	2	0	1	0	0	0	0	1	12	12	4	0	3	0	0	0	0	0	0	0	0	0	0
290	52	Female	58.15	Four year college degree/bachelor‚Äôs degree	Employed full-time	White Collar	shoulder	4-12_weeks	1	both		0		0	1	2	#NULL!	2	1	1	2	0	#NULL!	#NULL!	2	0	2	1	#NULL!	1	0	0	#NULL!	0	2	3	#NULL!	4	0	0	#NULL!	0	0	0	#NULL!	0	0	0	0
291	59	Male	35	Prefers not to answer	Employed full-time	White Collar	ankle	under_4_weeks	1	both		0		0	1	2	2	#NULL!	2	0	2	0	2	0	#NULL!	#NULL!	3	2	3	#NULL!	0	0	0	#NULL!	3	12	11	#NULL!	7	4	2	#NULL!	4	1	1	#NULL!	0	0	0
292	62	Female	34.99	Four year college degree/bachelor‚Äôs degree	Employed full-time	White Collar	low_back	4-12_weeks	1	Not Applicable		0		0	0	2	#NULL!	#NULL!	2	0	2	0	#NULL!	#NULL!	#NULL!	#NULL!	7	0	#NULL!	#NULL!	50	0	#NULL!	#NULL!	15	13	#NULL!	#NULL!	0	0	#NULL!	#NULL!	1	0	#NULL!	#NULL!	0	0	0
293	48	Female	26.68	Four year college degree/bachelor‚Äôs degree	Employed full-time	White Collar	shoulder	4-12_weeks	1	both	dropout_low_compliance	1		0	0	#NULL!	#NULL!	#NULL!	2	0	#NULL!	#NULL!	1	2	#NULL!	#NULL!	6	#NULL!	#NULL!	#NULL!	3	#NULL!	#NULL!	#NULL!	15	#NULL!	#NULL!	#NULL!	8	#NULL!	#NULL!	#NULL!	15	#NULL!	#NULL!	#NULL!	50	50	0
294	36	Male	25.67	Four year college degree/bachelor‚Äôs degree	Employed full-time	White Collar	elbow	4-12_weeks	1	both	dropout_low_compliance	1		0	1	#NULL!	#NULL!	#NULL!	2	0	#NULL!	#NULL!	1	7	#NULL!	#NULL!	3	#NULL!	#NULL!	#NULL!	4	#NULL!	#NULL!	#NULL!	11	#NULL!	#NULL!	#NULL!	2	#NULL!	#NULL!	#NULL!	0	#NULL!	#NULL!	#NULL!	0	0	0
295	56	Female	20.89	Prefers not to answer	Does not work	White Collar	elbow	4-12_weeks	1	both		0		0	2	2	#NULL!	2	1	7	1	28	1	1	1	6	5	4	#NULL!	1	25	10	#NULL!	1	15	22	#NULL!	19	0	3	#NULL!	0	1	0	#NULL!	1	#NULL!	#NULL!	#NULL!
296	60	Female	24.64	Some college (some community college, associate‚Äôs degree)	Employed full-time	White Collar	shoulder	4-12_weeks	1	both		0		0	0	1	0	#NULL!	2	0	2	0	#NULL!	#NULL!	#NULL!	#NULL!	3	1	1	#NULL!	1	1	1	#NULL!	13	8	6	#NULL!	2	1	0	#NULL!	2	2	2	#NULL!	10	10	0
297	59	Female	30.91	Four year college degree/bachelor‚Äôs degree	Does not work	Other	hip	4-12_weeks	1	both		0		0	3	2	#NULL!	3	1	2	1	2	2	0	1	1	3	5	#NULL!	9	0	2	#NULL!	0	10	13	#NULL!	1	1	1	#NULL!	0	1	1	#NULL!	2	#NULL!	#NULL!	#NULL!
298	55	Male	27.32	Postgraduate or professional degree, including master‚Äôs, doctorate, medical or law degree	Employed full-time	White Collar	elbow	4-12_weeks	1	left		0		0	3	3	3	3	1	1	2	0	2	0	2	0	7	2	2	1	20	0	0	0	16	7	6	1	4	3	0	0	2	1	0	0	10	10	0
299	58	Female	24.29	High school graduate or GED	Employed full-time	Blue Collar	low_back	under_4_weeks	1	Not Applicable		0		0	2	2	2	#NULL!	2	0	2	0	2	0	#NULL!	#NULL!	6	0	0	#NULL!	2	1	0	#NULL!	6	2	0	#NULL!	6	2	0	#NULL!	2	1	0	#NULL!	0	0	0
300	58	Male	22.73	Some postgraduate or professional schooling, no postgraduate degree	Employed full-time	White Collar	knee	4-12_weeks	1	right		0		0	2	2	3	#NULL!	2	0	2	0	2	0	#NULL!	#NULL!	3	2	0	#NULL!	1	0	0	#NULL!	8	6	6	#NULL!	0	0	0	#NULL!	3	0	0	#NULL!	0	0	0
301	64	Male	38.51	Postgraduate or professional degree, including master‚Äôs, doctorate, medical or law degree	Employed full-time	White Collar	shoulder	4-12_weeks	1	left	dropout_low_compliance	1		0	0	#NULL!	#NULL!	#NULL!	1	14	#NULL!	#NULL!	#NULL!	#NULL!	#NULL!	#NULL!	2	#NULL!	#NULL!	#NULL!	0	#NULL!	#NULL!	#NULL!	6	#NULL!	#NULL!	#NULL!	0	#NULL!	#NULL!	#NULL!	0	#NULL!	#NULL!	#NULL!	0	0	0
302	33	Female	32.49	Four year college degree/bachelor‚Äôs degree	Does not work	Other	knee	4-12_weeks	1	left		0		0	0	1	1	1	2	0	2	0	2	0	2	0	3	1	1	0	76	90	15	0	15	12	12	0	1	2	0	0	1	0	0	0	#NULL!	#NULL!	#NULL!
303	62	Male	25.06	Postgraduate or professional degree, including master‚Äôs, doctorate, medical or law degree	Employed full-time	White Collar	shoulder	4-12_weeks	1	left		0		0	1	#NULL!	#NULL!	#NULL!	1	3	#NULL!	#NULL!	2	0	#NULL!	#NULL!	6	#NULL!	#NULL!	#NULL!	0	#NULL!	#NULL!	#NULL!	19	#NULL!	#NULL!	#NULL!	0	#NULL!	#NULL!	#NULL!	0	#NULL!	#NULL!	#NULL!	0	0	0
304	30	Male	27.02	Four year college degree/bachelor‚Äôs degree	Employed full-time	White Collar	low_back	4-12_weeks	1	Not Applicable		0		0	2	2	2	2	1	2	2	0	#NULL!	#NULL!	2	0	6	0	0	0	0	0	0	0	14	0	0	0	3	0	0	0	1	0	0	0	0	0	0
305	64	Male	28.44	Some postgraduate or professional schooling, no postgraduate degree	Employed full-time	White Collar	shoulder	4-12_weeks	1	left		0		0	3	3	2	3	1	2	1	2	1	2	2	0	5	3	1	0	5	50	5	0	5	3	5	0	0	0	0	0	0	0	0	0	0	0	0
306	33	Female	22.22	Postgraduate or professional degree, including master‚Äôs, doctorate, medical or law degree	Employed full-time	Other	shoulder	4-12_weeks	1	both		0		0	3	#NULL!	#NULL!	#NULL!	2	0	#NULL!	#NULL!	#NULL!	#NULL!	#NULL!	#NULL!	4	#NULL!	#NULL!	#NULL!	0	#NULL!	#NULL!	#NULL!	18	#NULL!	#NULL!	#NULL!	7	#NULL!	#NULL!	#NULL!	4	#NULL!	#NULL!	#NULL!	0	0	0
307	53	Female	33.32	Four year college degree/bachelor‚Äôs degree	Employed full-time	White Collar	knee	under_4_weeks	1	both		0		0	1	1	1	1	1	1	2	0	#NULL!	#NULL!	2	0	4	4	6	2	0	0	0	0	6	17	12	14	0	0	0	0	0	0	0	0	0	0	0
308	55	Female	36.7	Some postgraduate or professional schooling, no postgraduate degree	Employed full-time	White Collar	low_back	4-12_weeks	1	Not Applicable		0		0	1	1	2	1	1	2	2	0	#NULL!	#NULL!	2	0	5	4	2	2	1	1	0	1	9	5	0	0	4	3	0	0	6	2	3	0	10	10	0
309	52	Female	21.79	Some postgraduate or professional schooling, no postgraduate degree	Employed full-time	White Collar	hip	under_4_weeks	1	both		0		0	2	3	3	3	2	0	2	0	2	0	2	0	6	2	1	1	2	2	0	0	13	13	4	14	0	0	0	0	0	0	0	0	0	0	0
310	37	Female	21.53	Postgraduate or professional degree, including master‚Äôs, doctorate, medical or law degree	Employed full-time	White Collar	knee	4-12_weeks	1	right		0		0	0	1	2	#NULL!	2	0	2	0	2	0	#NULL!	#NULL!	2	1	0	#NULL!	0	0	0	#NULL!	13	14	0	#NULL!	8	5	3	#NULL!	3	0	0	#NULL!	10	10	0
311	58	Male	37.3	Postgraduate or professional degree, including master‚Äôs, doctorate, medical or law degree	Employed full-time	White Collar	low_back	under_4_weeks	1	Not Applicable		0		0	2	3	3	2	1	2	2	0	2	0	2	0	4	1	1	1	0	2	1	1	14	10	0	0	0	0	0	0	0	0	0	0	26.3636	10	18.1818
312	52	Male	25.05	Postgraduate or professional degree, including master‚Äôs, doctorate, medical or law degree	Employed full-time	White Collar	low_back	under_4_weeks	1	Not Applicable		0		0	3	3	2	#NULL!	1	2	2	0	2	0	#NULL!	#NULL!	5	1	0	#NULL!	8	0	0	#NULL!	12	9	10	#NULL!	0	0	0	#NULL!	2	2	0	#NULL!	0	0	0
313	30	Female	46.07	Four year college degree/bachelor‚Äôs degree	Employed full-time	White Collar	low_back	4-12_weeks	1	Not Applicable		0		0	1	2	2	#NULL!	2	0	2	0	2	0	#NULL!	#NULL!	4	1	0	#NULL!	1	0	0	#NULL!	7	6	5	#NULL!	3	0	0	#NULL!	3	4	0	#NULL!	0	0	0
314	62	Female	20.49	Postgraduate or professional degree, including master‚Äôs, doctorate, medical or law degree	Employed full-time	White Collar	knee	under_4_weeks	1	both		0		0	3	3	3	#NULL!	2	0	2	0	1	3	2	0	4	3	2	1	4	0	2	0	11	6	1	0	2	1	0	0	0	0	0	0	0	0	0
315	54	Male	23.06	Postgraduate or professional degree, including master‚Äôs, doctorate, medical or law degree	Employed full-time	White Collar	neck	4-12_weeks	1	Not Applicable		0		0	2	2	1	#NULL!	1	1	1	2	2	0	#NULL!	#NULL!	3	2	3	#NULL!	2	3	8	#NULL!	11	11	9	#NULL!	6	5	3	#NULL!	5	5	4	#NULL!	23.4043	20	4.25532
316	25	Male	28.25	Some college (some community college, associate‚Äôs degree)	Employed full-time	White Collar	low_back	4-12_weeks	1	Not Applicable		0		0	1	2	1	#NULL!	2	0	2	0	#NULL!	#NULL!	#NULL!	#NULL!	2	1	1	#NULL!	5	1	1	#NULL!	15	8	12	#NULL!	2	0	0	#NULL!	3	2	0	#NULL!	20	20	0
317	58	Male	36.16	High school graduate or GED	Employed full-time	White Collar	low_back	4-12_weeks	1	Not Applicable		0		0	1	2	1	#NULL!	2	0	1	7	2	0	#NULL!	#NULL!	3	5	4	#NULL!	0	0	0	#NULL!	9	9	12	#NULL!	3	2	6	#NULL!	4	2	4	#NULL!	0	0	0
318	40	Male	27.35	Postgraduate or professional degree, including master‚Äôs, doctorate, medical or law degree	Employed full-time	White Collar	neck	4-12_weeks	1	Not Applicable		0		0	2	2	#NULL!	2	1	3	1	4	2	0	2	0	4	3	#NULL!	3	0	0	#NULL!	0	7	16	#NULL!	6	7	2	#NULL!	6	4	2	#NULL!	7	10	10	0
319	53	Female	23.9	High school graduate or GED	Employed full-time	White Collar	neck	4-12_weeks	1	Not Applicable		0		0	0	1	1	#NULL!	1	2	1	21	#NULL!	#NULL!	#NULL!	#NULL!	5	7	4	#NULL!	12	10	0	#NULL!	7	3	2	#NULL!	4	1	1	#NULL!	2	2	1	#NULL!	0	0	0
320	34	Male	26.41	Four year college degree/bachelor‚Äôs degree	Employed full-time	White Collar	ankle	4-12_weeks	1	left		0		0	2	2	#NULL!	#NULL!	2	0	2	0	2	0	#NULL!	#NULL!	4	2	#NULL!	#NULL!	1	0	#NULL!	#NULL!	15	2	#NULL!	#NULL!	0	0	#NULL!	#NULL!	0	0	#NULL!	#NULL!	0	0	0
321	36	Male	32.62	Four year college degree/bachelor‚Äôs degree	Employed full-time	White Collar	low_back	4-12_weeks	1	Not Applicable		0		0	1	2	1	1	1	5	2	0	#NULL!	#NULL!	2	0	7	0	4	2	10	1	0	2	17	9	11	8	2	1	0	3	2	0	0	2	12.1951	10	2.43902
322	40	Male	26.46	Some postgraduate or professional schooling, no postgraduate degree	Employed full-time	White Collar	knee	under_4_weeks	1	left		0		0	0	#NULL!	#NULL!	#NULL!	2	0	#NULL!	#NULL!	2	0	#NULL!	#NULL!	4	#NULL!	#NULL!	#NULL!	1	#NULL!	#NULL!	#NULL!	0	#NULL!	#NULL!	#NULL!	0	#NULL!	#NULL!	#NULL!	0	#NULL!	#NULL!	#NULL!	0	0	0
323	37	Female	29.25	Prefers not to answer	Does not work	Other	neck	under_4_weeks	1	Not Applicable		0		0	2	#NULL!	#NULL!	#NULL!	2	0	#NULL!	#NULL!	#NULL!	#NULL!	#NULL!	#NULL!	4	#NULL!	#NULL!	#NULL!	0	#NULL!	#NULL!	#NULL!	12	#NULL!	#NULL!	#NULL!	9	#NULL!	#NULL!	#NULL!	13	#NULL!	#NULL!	#NULL!	#NULL!	#NULL!	#NULL!
324	44	Female	27.82	Four year college degree/bachelor‚Äôs degree	Employed full-time	White Collar	knee	4-12_weeks	1	left	dropout_low_compliance	1		0	2	2	#NULL!	2	1	4	1	7	1	8	2	0	8	1	#NULL!	0	33	5	#NULL!	3	12	3	#NULL!	4	2	2	#NULL!	0	2	2	#NULL!	2	30	30	0
325	38	Male	23.54	Postgraduate or professional degree, including master‚Äôs, doctorate, medical or law degree	Employed full-time	White Collar	shoulder	4-12_weeks	1	left	dropout_low_compliance	1		0	3	#NULL!	#NULL!	#NULL!	2	0	#NULL!	#NULL!	#NULL!	#NULL!	#NULL!	#NULL!	4	#NULL!	#NULL!	#NULL!	10	#NULL!	#NULL!	#NULL!	16	#NULL!	#NULL!	#NULL!	0	#NULL!	#NULL!	#NULL!	0	#NULL!	#NULL!	#NULL!	0	0	0
326	46	Male	30.48	Some college (some community college, associate‚Äôs degree)	Employed full-time	White Collar	shoulder	4-12_weeks	1	left		0		0	3	3	2	2	2	0	2	0	1	3	2	0	3	3	2	1	0	0	0	0	19	21	13	12	0	5	1	0	0	3	1	0	0	0	0
327	59	Female	20.02	Some college (some community college, associate‚Äôs degree)	Employed full-time	White Collar	hip	under_4_weeks	1	left		0		0	2	#NULL!	#NULL!	#NULL!	2	0	#NULL!	#NULL!	#NULL!	#NULL!	#NULL!	#NULL!	0	#NULL!	#NULL!	#NULL!	1	#NULL!	#NULL!	#NULL!	4	#NULL!	#NULL!	#NULL!	0	#NULL!	#NULL!	#NULL!	0	#NULL!	#NULL!	#NULL!	10	10	0
328	41	Female	25.2	Four year college degree/bachelor‚Äôs degree	Employed full-time	White Collar	knee	under_4_weeks	1	right		0		0	3	#NULL!	3	#NULL!	1	2	#NULL!	#NULL!	2	0	#NULL!	#NULL!	3	#NULL!	3	#NULL!	0	#NULL!	0	#NULL!	6	#NULL!	20	#NULL!	2	#NULL!	2	#NULL!	1	#NULL!	5	#NULL!	10	10	0
329	54	Female	21.9	Postgraduate or professional degree, including master‚Äôs, doctorate, medical or law degree	Employed full-time	White Collar	knee	under_4_weeks	1	left		0		0	3	3	3	3	2	0	2	0	1	40	1	2	7	2	1	1	1	0	0	1	15	11	13	12	3	2	0	3	0	1	3	2	30	30	0
330	57	Female	21.69	Four year college degree/bachelor‚Äôs degree	Employed part-time	White Collar	shoulder	4-12_weeks	1	right		0		0	3	3	3	3	1	1	2	0	1	6	2	0	5	1	1	0	2	3	0	0	13	10	6	0	0	0	0	0	0	0	0	0	0	0	0
331	20	Male	22.38	Some college (some community college, associate‚Äôs degree)	Does not work	Other	ankle	under_4_weeks	1	both	dropout_low_compliance	1		0	3	#NULL!	#NULL!	#NULL!	1	1	#NULL!	#NULL!	1	1	#NULL!	#NULL!	3	#NULL!	#NULL!	#NULL!	0	#NULL!	#NULL!	#NULL!	15	#NULL!	#NULL!	#NULL!	7	#NULL!	#NULL!	#NULL!	2	#NULL!	#NULL!	#NULL!	#NULL!	#NULL!	#NULL!
332	51	Male	25.06	Postgraduate or professional degree, including master‚Äôs, doctorate, medical or law degree	Employed full-time	White Collar	elbow	4-12_weeks	1	right		0		0	1	#NULL!	#NULL!	#NULL!	2	0	#NULL!	#NULL!	#NULL!	#NULL!	#NULL!	#NULL!	3	#NULL!	#NULL!	#NULL!	0	#NULL!	#NULL!	#NULL!	24	#NULL!	#NULL!	#NULL!	0	#NULL!	#NULL!	#NULL!	0	#NULL!	#NULL!	#NULL!	0	0	0
333	61	Female	22.98	Postgraduate or professional degree, including master‚Äôs, doctorate, medical or law degree	Does not work	Other	shoulder	4-12_weeks	1	right		0		0	3	3	3	#NULL!	1	7	1	18	1	4	#NULL!	#NULL!	3	3	3	#NULL!	5	2	2	#NULL!	22	17	15	#NULL!	5	0	2	#NULL!	3	3	3	#NULL!	#NULL!	#NULL!	#NULL!
334	60	Female	27.31	Four year college degree/bachelor‚Äôs degree	Employed full-time	White Collar	neck	under_4_weeks	1	Not Applicable		0		0	3	3	3	#NULL!	1	3	2	0	1	1	#NULL!	#NULL!	3	5	2	#NULL!	1	1	1	#NULL!	9	7	4	#NULL!	3	1	0	#NULL!	2	0	0	#NULL!	10	10	0
335	33	Male	23.7	Postgraduate or professional degree, including master‚Äôs, doctorate, medical or law degree	Employed full-time	White Collar	low_back	4-12_weeks	1	Not Applicable		0		0	2	3	2	#NULL!	2	0	2	0	2	0	#NULL!	#NULL!	4	1	1	#NULL!	1	0	1	#NULL!	5	4	7	#NULL!	4	4	3	#NULL!	3	1	0	#NULL!	10	10	0
336	18	Female	29.99	High school incomplete or less	Does not work	Other	low_back	4-12_weeks	1	Not Applicable		0		0	2	2	2	#NULL!	1	21	1	2	2	0	#NULL!	#NULL!	5	5	2	#NULL!	0	0	0	#NULL!	22	15	12	#NULL!	6	3	2	#NULL!	6	2	1	#NULL!	#NULL!	#NULL!	#NULL!
337	41	Female	30.49	Postgraduate or professional degree, including master‚Äôs, doctorate, medical or law degree	Employed full-time	White Collar	low_back	4-12_weeks	1	Not Applicable		0		0	1	#NULL!	2	#NULL!	2	0	#NULL!	#NULL!	2	0	#NULL!	#NULL!	4	#NULL!	10	#NULL!	0	#NULL!	0	#NULL!	12	#NULL!	19	#NULL!	1	#NULL!	1	#NULL!	2	#NULL!	1	#NULL!	0	0	0
338	34	Male	32.93	Some college (some community college, associate‚Äôs degree)	Employed full-time	White Collar	low_back	4-12_weeks	1	Not Applicable		0		0	1	2	2	#NULL!	1	3	2	0	1	21	#NULL!	#NULL!	7	2	1	#NULL!	2	0	0	#NULL!	6	5	3	#NULL!	0	0	0	#NULL!	1	0	0	#NULL!	#NULL!	#NULL!	#NULL!
339	55	Female	24.25	Four year college degree/bachelor‚Äôs degree	Does not work	White Collar	hip	4-12_weeks	1	left		0		0	2	2	2	#NULL!	1	3	1	1	#NULL!	#NULL!	#NULL!	#NULL!	6	2	2	#NULL!	0	0	10	#NULL!	5	6	0	#NULL!	0	0	0	#NULL!	0	1	0	#NULL!	#NULL!	#NULL!	#NULL!
340	59	Female	23.86	High school graduate or GED	Does not work	Other	elbow	4-12_weeks	1	right		0		0	3	3	3	3	1	1	2	0	1	1	1	3	4	1	1	1	1	1	0	0	15	8	11	12	0	0	0	0	1	0	0	0	#NULL!	#NULL!	#NULL!
341	29	Male	25.18	Four year college degree/bachelor‚Äôs degree	Employed full-time	White Collar	knee	under_4_weeks	1	left		0		0	2	2	#NULL!	#NULL!	2	0	2	0	1	3	#NULL!	#NULL!	2	0	#NULL!	#NULL!	5	1	#NULL!	#NULL!	18	16	#NULL!	#NULL!	5	4	#NULL!	#NULL!	6	0	#NULL!	#NULL!	0	0	0
342	31	Female	23.73	Postgraduate or professional degree, including master‚Äôs, doctorate, medical or law degree	Employed full-time	White Collar	neck	4-12_weeks	1	Not Applicable	dropout_low_compliance	1		0	2	#NULL!	2	#NULL!	2	0	#NULL!	#NULL!	2	0	#NULL!	#NULL!	4	#NULL!	2	#NULL!	0	#NULL!	0	#NULL!	8	#NULL!	0	#NULL!	2	#NULL!	0	#NULL!	4	#NULL!	0	#NULL!	20	20	0
343	47	Male	24.62	Postgraduate or professional degree, including master‚Äôs, doctorate, medical or law degree	Employed full-time	White Collar	neck	4-12_weeks	1	Not Applicable		0		0	2	3	#NULL!	#NULL!	2	0	2	0	2	0	#NULL!	#NULL!	6	2	#NULL!	#NULL!	0	1	#NULL!	#NULL!	10	6	#NULL!	#NULL!	4	0	#NULL!	#NULL!	0	0	#NULL!	#NULL!	0	0	0
[truncated: 13 more columns]
